# Supplementary material for: Wild barley cytoplasms reduce grain weight plasticity, with environment-dependent cytonuclear epistasis at the ari-e locus
Source: Mol Breed. 2026 May 19;46(6):48. doi: 10.1007/s11032-026-01673-6 (PMC13187085; doi:10.1007/s11032-026-01673-6)
Supplement: Supplementary file 1 — Supplementary Material 1 (ZIP 5.74 MB) [file 11032_2026_1673_MOESM1_ESM.zip]

Archive with 19 entries (18 files):
- Supplementary Material/
- Supplementary Material/ESM_1.xlsx
- Supplementary Material/ESM_10.png
- Supplementary Material/ESM_11.xlsx
- Supplementary Material/ESM_12.xlsx
- Supplementary Material/ESM_13.png
- Supplementary Material/ESM_14.jpg
- Supplementary Material/ESM_15.xlsx
- Supplementary Material/ESM_16.png
- Supplementary Material/ESM_17.xlsx
- Supplementary Material/ESM_2.jpg
- Supplementary Material/ESM_3.xlsx
- Supplementary Material/ESM_4.xlsx
- Supplementary Material/ESM_5.jpg
- Supplementary Material/ESM_6.pdf
- Supplementary Material/ESM_7.pdf
- Supplementary Material/ESM_8.xlsx
- Supplementary Material/ESM_9.xlsx
- Supplementary Material/ESM_Legends.docx
