# Supplementary material for: Wild barley cytoplasms reduce grain weight plasticity, with environment-dependent cytonuclear epistasis at the ari-e locus
Source: Mol Breed. 2026 May 19;46(6):48. doi: 10.1007/s11032-026-01673-6 (PMC13187085; doi:10.1007/s11032-026-01673-6)
Supplement: Supplementary file 1 — Supplementary Material 1 (ZIP 5.74 MB) [file 11032_2026_1673_MOESM1_ESM.zip › Supplementary Material/ESM_1.xlsx]

## Sheet: Tabelle1
Panel	Population	Reciprocal Parents	Gen. / Seg.	N (M/Y)	Env. ( Yr)	Plot · Harvest	Field Traits
CMPP Validation (CMPPV) Panel	CMP04	B1K-04-04 ↔ Noga	BC₂DH / Fixed	88/86	Mibhor & Yotveta (2023-24)	50 plants · 10 spikes / plot	GA, GL, GW, GPS, LWR, TGW
	CMP09	B1K-09-03 ↔ Noga		89/89
	CMP29	B1K-29-13 ↔ Noga		92/92
	CMP50	B1K-50-04 ↔ Noga		93/94
Magal Reciprocal Validation Panel (MRVP)	RecipPop150W_13	CMP50W_13 ↔ Magal	(BC₂DH)-F₂ / Segregating	83/61	Mibhor & Yotveta (2023-24)	Individual plants · whole plant	GA, GL, GW, LWR, TGW, BM, GWP, GPP
	RecipPop₂50W_38	CMP50W_38 ↔ Magal		81/68
	RecipPop₃04W_06	CMP04W_06 ↔ Magal		84/68
	RecipPop₄Noga	Noga ↔ Magal	F₂ / Segregating	76/70
