# Supplementary material for: Wild barley cytoplasms reduce grain weight plasticity, with environment-dependent cytonuclear epistasis at the ari-e locus
Source: Mol Breed. 2026 May 19;46(6):48. doi: 10.1007/s11032-026-01673-6 (PMC13187085; doi:10.1007/s11032-026-01673-6)
Supplement: Supplementary file 1 — Supplementary Material 1 (ZIP 5.74 MB) [file 11032_2026_1673_MOESM1_ESM.zip › Supplementary Material/ESM_11.xlsx]

## Sheet: KASP_Map
Marker	Chromosome	Start	End
JHI-Hv50k-2016-16477	chr1H_LR890096.1	25684270	25684271
JHI-Hv50k-2016-37724	chr1H_LR890096.1	455692767	455692768
JHI-Hv50k-2016-38371	chr1H_LR890096.1	462818660	462818661
JHI-Hv50k-2016-41161	chr1H_LR890096.1	474002870	474002871
JHI-Hv50k-2016-49702	chr1H_LR890096.1	495246948	495246949
JHI-Hv50k-2016-50126	chr1H_LR890096.1	496124223	496124224
JHI-Hv50k-2016-77386	chr2H_LR890097.1	40539717	40539718
JHI-Hv50k-2016-91028	chr2H_LR890097.1	174377652	174377653
JHI-Hv50k-2016-106143	chr2H_LR890097.1	565789400	565789401
JHI-Hv50k-2016-126516	chr2H_LR890097.1	627303247	627303248
JHI-Hv50k-2016-152539	chr3H_LR890098.1	5673924	5673925
JHI-Hv50k-2016-159904	chr3H_LR890098.1	20392404	20392405
JHI-Hv50k-2016-180822	chr3H_LR890098.1	404327430	404327431
JHI-Hv50k-2016-184308	chr3H_LR890098.1	449474268	449474269
JHI-Hv50k-2016-197889	chr3H_LR890098.1	532415520	532415521
JHI-Hv50k-2016-219070	chr3H_LR890098.1	600771469	600771470
JHI-Hv50k-2016-222474	chr3H_LR890098.1	610209145	610209146
JHI-Hv50k-2016-232418	chr4H_LR890099.1	22843651	22843652
JHI-Hv50k-2016-245784	chr4H_LR890099.1	450757950	450757951
JHI-Hv50k-2016-276626	chr4H_LR890099.1	608920437	608920438
JHI-Hv50k-2016-281742	chr5H_LR890100.1	10768699	10768700
JHI-Hv50k-2016-283159	chr5H_LR890100.1	14533193	14533194
JHI-Hv50k-2016-297633	chr5H_LR890100.1	275972221	275972222
JHI-Hv50k-2016-308405	chr5H_LR890100.1	434719009	434719010
JHI-Hv50k-2016-318028	chr5H_LR890100.1	490349785	490349786
JHI-Hv50k-2016-360939	chr5H_LR890100.1	576108504	576108505
JHI-Hv50k-2016-415121	chr6H_LR890101.1	513231196	513231197
JHI-Hv50k-2016-415550	chr6H_LR890101.1	515955568	515955569
JHI-Hv50k-2016-417943	chr6H_LR890101.1	527021992	527021993
JHI-Hv50k-2016-427065	chr6H_LR890101.1	549793291	549793292
JHI-Hv50k-2016-427159	chr6H_LR890101.1	549950873	549950874
JHI-Hv50k-2016-439829	chr7H_LR890102.1	4641549	4641550
JHI-Hv50k-2016-449433	chr7H_LR890102.1	14813442	14813443
JHI-Hv50k-2016-459924	chr7H_LR890102.1	42646218	42646219
JHI-Hv50k-2016-495468	chr7H_LR890102.1	576579800	576579801
