# Supplementary material for: Wild barley cytoplasms reduce grain weight plasticity, with environment-dependent cytonuclear epistasis at the ari-e locus
Source: Mol Breed. 2026 May 19;46(6):48. doi: 10.1007/s11032-026-01673-6 (PMC13187085; doi:10.1007/s11032-026-01673-6)
Supplement: Supplementary file 1 — Supplementary Material 1 (ZIP 5.74 MB) [file 11032_2026_1673_MOESM1_ESM.zip › Supplementary Material/ESM_12.xlsx]

## Sheet: eta_sig
panel	population_label	pheno_code	pheno_abbrev	pheno_official	unit	marker	chr_long	chr	start	end	eta_term_label	n_obs	p_val	ci_val	eta_val
MRVP	RecipPop1_50W_13	ash_1000	Ash1000	Ash mass per 1000 grains (Ash1000)	g/1000 grains	JHI_Hv50k_2016_308405	chr5H_LR890100.1	chr5H	434719009	434719010	G	126	4.47092e-07	0.0877849	0.18139
MRVP	RecipPop1_50W_13	ash_1000	Ash1000	Ash mass per 1000 grains (Ash1000)	g/1000 grains	JHI_Hv50k_2016_37724	chr1H_LR890096.1	chr1H	455692767	455692768	G	126	0.00278644	0.014844	0.0715674
MRVP	RecipPop1_50W_13	ash_1000	Ash1000	Ash mass per 1000 grains (Ash1000)	g/1000 grains	JHI_Hv50k_2016_318028	chr5H_LR890100.1	chr5H	490349785	490349786	G	125	0.0247798	0.00232292	0.0405057
MRVP	RecipPop1_50W_13	ash_1000	Ash1000	Ash mass per 1000 grains (Ash1000)	g/1000 grains	JHI_Hv50k_2016_184308	chr3H_LR890098.1	chr3H	449474268	449474269	G	124	0.0273827	0.00172803	0.038809
MRVP	RecipPop1_50W_13	ash_1000	Ash1000	Ash mass per 1000 grains (Ash1000)	g/1000 grains	JHI_Hv50k_2016_276626	chr4H_LR890099.1	chr4H	608920437	608920438	G x C	126	0.0332125	0.00143354	0.037261
MRVP	RecipPop1_50W_13	ash_plant	AshP	Ash mass per plant (AshP)	g/plant	JHI_Hv50k_2016_417943	chr6H_LR890101.1	chr6H	527021992	527021993	G x C x E	123	0.0242811	0.00208295	0.0402755
MRVP	RecipPop1_50W_13	biomass	BM	Above-ground biomass (BM)	g	JHI_Hv50k_2016_308405	chr5H_LR890100.1	chr5H	434719009	434719010	G x E	135	0.0211317	0.00313685	0.0405409
MRVP	RecipPop1_50W_13	biomass	BM	Above-ground biomass (BM)	g	JHI_Hv50k_2016_417943	chr6H_LR890101.1	chr6H	527021992	527021993	G x E	133	0.0393531	0.000130625	0.0308631
MRVP	RecipPop1_50W_13	fat	Fat	Fat	% DM	JHI_Hv50k_2016_360939	chr5H_LR890100.1	chr5H	576108504	576108505	G x E	134	0.000278466	0.0201613	0.0793938
MRVP	RecipPop1_50W_13	fat	Fat	Fat	% DM	JHI_Hv50k_2016_360939	chr5H_LR890100.1	chr5H	576108504	576108505	G x C	134	0.00139817	0.0108252	0.0606128
MRVP	RecipPop1_50W_13	fat	Fat	Fat	% DM	JHI_Hv50k_2016_417943	chr6H_LR890101.1	chr6H	527021992	527021993	G x C	133	0.00495435	0.00956545	0.0580227
MRVP	RecipPop1_50W_13	fat	Fat	Fat	% DM	JHI_Hv50k_2016_50126	chr1H_LR890096.1	chr1H	496124223	496124224	G x C	133	0.0143728	0.00480365	0.045933
MRVP	RecipPop1_50W_13	fat	Fat	Fat	% DM	JHI_Hv50k_2016_49702	chr1H_LR890096.1	chr1H	495246948	495246949	G x C	132	0.0166252	0.00411184	0.0441982
MRVP	RecipPop1_50W_13	fat_1000	Fat1000	Fat mass per 1000 grains (Fat1000)	g/1000 grains	JHI_Hv50k_2016_308405	chr5H_LR890100.1	chr5H	434719009	434719010	G	130	2.74629e-06	0.0701587	0.156781
MRVP	RecipPop1_50W_13	fat_1000	Fat1000	Fat mass per 1000 grains (Fat1000)	g/1000 grains	JHI_Hv50k_2016_37724	chr1H_LR890096.1	chr1H	455692767	455692768	G	130	0.00242825	0.0147152	0.0700503
MRVP	RecipPop1_50W_13	fat_1000	Fat1000	Fat mass per 1000 grains (Fat1000)	g/1000 grains	JHI_Hv50k_2016_184308	chr3H_LR890098.1	chr3H	449474268	449474269	G	128	0.0162147	0.00374682	0.0441498
MRVP	RecipPop1_50W_13	fat_1000	Fat1000	Fat mass per 1000 grains (Fat1000)	g/1000 grains	JHI_Hv50k_2016_360939	chr5H_LR890100.1	chr5H	576108504	576108505	G	129	0.012684	0.00346209	0.0430262
MRVP	RecipPop1_50W_13	fat_1000	Fat1000	Fat mass per 1000 grains (Fat1000)	g/1000 grains	JHI_Hv50k_2016_360939	chr5H_LR890100.1	chr5H	576108504	576108505	G x E	129	0.0225518	0.00126079	0.03588
MRVP	RecipPop1_50W_13	fat_plant	FatP	Fat mass per plant (FatP)	g/plant	JHI_Hv50k_2016_417943	chr6H_LR890101.1	chr6H	527021992	527021993	G x C x E	127	0.01525	0.00407604	0.0453978
MRVP	RecipPop1_50W_13	fat_plant	FatP	Fat mass per plant (FatP)	g/plant	JHI_Hv50k_2016_276626	chr4H_LR890099.1	chr4H	608920437	608920438	G	129	0.0167457	0.00402038	0.0446997
MRVP	RecipPop1_50W_13	grain_area	GA	Grain area (GA)	mm2	JHI_Hv50k_2016_308405	chr5H_LR890100.1	chr5H	434719009	434719010	G	138	1.21573e-07	0.0963454	0.187074
MRVP	RecipPop1_50W_13	grain_area	GA	Grain area (GA)	mm2	JHI_Hv50k_2016_37724	chr1H_LR890096.1	chr1H	455692767	455692768	G	138	0.00180977	0.0157378	0.0697891
MRVP	RecipPop1_50W_13	grain_area	GA	Grain area (GA)	mm2	JHI_Hv50k_2016_318028	chr5H_LR890100.1	chr5H	490349785	490349786	G	137	0.0264719	0.00199779	0.0364468
MRVP	RecipPop1_50W_13	grain_length	GL	Grain length (GL)	mm	JHI_Hv50k_2016_308405	chr5H_LR890100.1	chr5H	434719009	434719010	G	137	0.000606351	0.0197762	0.0777868
MRVP	RecipPop1_50W_13	grain_length	GL	Grain length (GL)	mm	JHI_Hv50k_2016_37724	chr1H_LR890096.1	chr1H	455692767	455692768	G	137	0.0234116	0.0015606	0.0349848
MRVP	RecipPop1_50W_13	grain_length	GL	Grain length (GL)	mm	JHI_Hv50k_2016_439829	chr7H_LR890102.1	chr7H	4641549	4641550	G x E	137	0.0341074	2.04758e-05	0.0295272
MRVP	RecipPop1_50W_13	grain_weight	GWP	Total grain weight per plant (GWP)	g	JHI_Hv50k_2016_417943	chr6H_LR890101.1	chr6H	527021992	527021993	G x C x E	137	0.0193693	0.00271606	0.0387643
MRVP	RecipPop1_50W_13	grain_width	GW	Grain width (GW)	mm	JHI_Hv50k_2016_308405	chr5H_LR890100.1	chr5H	434719009	434719010	G	139	0.00331286	0.0117987	0.0614166
MRVP	RecipPop1_50W_13	grain_width	GW	Grain width (GW)	mm	JHI_Hv50k_2016_37724	chr1H_LR890096.1	chr1H	455692767	455692768	G	139	0.0161137	0.00396306	0.0420968
MRVP	RecipPop1_50W_13	grain_width	GW	Grain width (GW)	mm	JHI_Hv50k_2016_184308	chr3H_LR890098.1	chr3H	449474268	449474269	G	137	0.0146668	0.00351059	0.0412117
MRVP	RecipPop1_50W_13	lwr	LWR	Length-to-width ratio (LWR)		JHI_Hv50k_2016_439829	chr7H_LR890102.1	chr7H	4641549	4641550	G x E	139	0.0231188	0.000941651	0.0324034
MRVP	RecipPop1_50W_13	prot_1000	Prot1000	Protein mass per 1000 grains (Prot1000)	g/1000 grains	JHI_Hv50k_2016_308405	chr5H_LR890100.1	chr5H	434719009	434719010	G	130	6.80156e-07	0.0860406	0.177437
MRVP	RecipPop1_50W_13	prot_1000	Prot1000	Protein mass per 1000 grains (Prot1000)	g/1000 grains	JHI_Hv50k_2016_318028	chr5H_LR890100.1	chr5H	490349785	490349786	G	129	0.00571706	0.00863572	0.0569349
MRVP	RecipPop1_50W_13	prot_1000	Prot1000	Protein mass per 1000 grains (Prot1000)	g/1000 grains	JHI_Hv50k_2016_37724	chr1H_LR890096.1	chr1H	455692767	455692768	G	130	0.0371898	0.000608746	0.0333319
MRVP	RecipPop1_50W_13	prot_plant	ProtP	Protein mass per plant (ProtP)	g/plant	JHI_Hv50k_2016_276626	chr4H_LR890099.1	chr4H	608920437	608920438	G	129	0.0195279	0.00317651	0.0421498
MRVP	RecipPop1_50W_13	prot_plant	ProtP	Protein mass per plant (ProtP)	g/plant	JHI_Hv50k_2016_417943	chr6H_LR890101.1	chr6H	527021992	527021993	G x C x E	127	0.0190109	0.00296204	0.0420084
MRVP	RecipPop1_50W_13	protein	Protein	Protein	% DM	JHI_Hv50k_2016_308405	chr5H_LR890100.1	chr5H	434719009	434719010	G x C	136	0.00762672	0.00657744	0.0499612
MRVP	RecipPop1_50W_13	tgw	TGW	Thousand grain weight (TGW)	g	JHI_Hv50k_2016_308405	chr5H_LR890100.1	chr5H	434719009	434719010	G	140	3.17092e-06	0.0649339	0.145965
MRVP	RecipPop1_50W_13	tgw	TGW	Thousand grain weight (TGW)	g	JHI_Hv50k_2016_37724	chr1H_LR890096.1	chr1H	455692767	455692768	G	140	0.00594294	0.008736	0.0542893
MRVP	RecipPop1_50W_13	total_grains	GPP	Grains per plant (GPP)		JHI_Hv50k_2016_308405	chr5H_LR890100.1	chr5H	434719009	434719010	G	138	0.00220078	0.0144904	0.0672942
MRVP	RecipPop1_50W_13	total_grains	GPP	Grains per plant (GPP)		JHI_Hv50k_2016_417943	chr6H_LR890101.1	chr6H	527021992	527021993	G x C x E	136	0.0373023	0.000597468	0.0318521
MRVP	RecipPop1_50W_13	total_grains	GPP	Grains per plant (GPP)		JHI_Hv50k_2016_318028	chr5H_LR890100.1	chr5H	490349785	490349786	G	137	0.0356524	0.000543528	0.0314314
MRVP	RecipPop2_50W_38	ash_1000	Ash1000	Ash mass per 1000 grains (Ash1000)	g/1000 grains	JHI_Hv50k_2016_308405	chr5H_LR890100.1	chr5H	434719009	434719010	G	123	2.46595e-05	0.050803	0.132783
MRVP	RecipPop2_50W_38	biomass	BM	Above-ground biomass (BM)	g	JHI_Hv50k_2016_219070	chr3H_LR890098.1	chr3H	600771469	600771470	G	128	0.00330329	0.0113672	0.0635335
MRVP	RecipPop2_50W_38	biomass	BM	Above-ground biomass (BM)	g	JHI_Hv50k_2016_91028	chr2H_LR890097.1	chr2H	174377652	174377653	G x E	128	0.0228987	0.00290231	0.0415555
MRVP	RecipPop2_50W_38	biomass	BM	Above-ground biomass (BM)	g	JHI_Hv50k_2016_308405	chr5H_LR890100.1	chr5H	434719009	434719010	G	128	0.0301517	0.00171296	0.0376817
MRVP	RecipPop2_50W_38	circ	Circ	Grain circularity (Circ)		JHI_Hv50k_2016_308405	chr5H_LR890100.1	chr5H	434719009	434719010	G	146	0.000280728	0.0231755	0.0813788
MRVP	RecipPop2_50W_38	fat	Fat	Fat	% DM	JHI_Hv50k_2016_91028	chr2H_LR890097.1	chr2H	174377652	174377653	G	132	0.0104564	0.00616138	0.0498891
MRVP	RecipPop2_50W_38	fat_1000	Fat1000	Fat mass per 1000 grains (Fat1000)	g/1000 grains	JHI_Hv50k_2016_308405	chr5H_LR890100.1	chr5H	434719009	434719010	G	120	1.41596e-06	0.0829168	0.177953
MRVP	RecipPop2_50W_38	grain_area	GA	Grain area (GA)	mm2	JHI_Hv50k_2016_308405	chr5H_LR890100.1	chr5H	434719009	434719010	G	146	1.89422e-11	0.178386	0.277556
MRVP	RecipPop2_50W_38	grain_area	GA	Grain area (GA)	mm2	JHI_Hv50k_2016_417943	chr6H_LR890101.1	chr6H	527021992	527021993	G x E	145	0.0259307	0.00169557	0.0337363
MRVP	RecipPop2_50W_38	grain_length	GL	Grain length (GL)	mm	JHI_Hv50k_2016_308405	chr5H_LR890100.1	chr5H	434719009	434719010	G	147	1.4256e-10	0.152461	0.248924
MRVP	RecipPop2_50W_38	grain_length	GL	Grain length (GL)	mm	JHI_Hv50k_2016_417943	chr6H_LR890101.1	chr6H	527021992	527021993	G x E	146	0.0140153	0.00300797	0.0377451
MRVP	RecipPop2_50W_38	grain_weight	GWP	Total grain weight per plant (GWP)	g	JHI_Hv50k_2016_219070	chr3H_LR890098.1	chr3H	600771469	600771470	G	147	0.0302478	0.000785901	0.0302043
MRVP	RecipPop2_50W_38	grain_width	GW	Grain width (GW)	mm	JHI_Hv50k_2016_308405	chr5H_LR890100.1	chr5H	434719009	434719010	G	146	0.000319987	0.023924	0.082681
MRVP	RecipPop2_50W_38	lwr	LWR	Length-to-width ratio (LWR)		JHI_Hv50k_2016_308405	chr5H_LR890100.1	chr5H	434719009	434719010	G	147	3.60491e-05	0.0365434	0.102967
MRVP	RecipPop2_50W_38	prot_1000	Prot1000	Protein mass per 1000 grains (Prot1000)	g/1000 grains	JHI_Hv50k_2016_308405	chr5H_LR890100.1	chr5H	434719009	434719010	G	123	1.01857e-05	0.0550594	0.138918
MRVP	RecipPop2_50W_38	protein	Protein	Protein	% DM	JHI_Hv50k_2016_308405	chr5H_LR890100.1	chr5H	434719009	434719010	G x C x E	131	0.0253329	0.00158821	0.0364978
MRVP	RecipPop2_50W_38	tgw	TGW	Thousand grain weight (TGW)	g	JHI_Hv50k_2016_308405	chr5H_LR890100.1	chr5H	434719009	434719010	G	143	1.68478e-07	0.0844024	0.1703
MRVP	RecipPop3_04W_06	ash	Ash	Ash	% DM	JHI_Hv50k_2016_16477	chr1H_LR890096.1	chr1H	25684270	25684271	G x C x E	135	0.00058107	0.021873	0.0822145
MRVP	RecipPop3_04W_06	ash	Ash	Ash	% DM	JHI_Hv50k_2016_180822	chr3H_LR890098.1	chr3H	404327430	404327431	G x C x E	135	0.00350838	0.00980801	0.0580458
MRVP	RecipPop3_04W_06	ash	Ash	Ash	% DM	JHI_Hv50k_2016_38371	chr1H_LR890096.1	chr1H	462818660	462818661	G	136	0.00587694	0.00831096	0.0542728
MRVP	RecipPop3_04W_06	ash	Ash	Ash	% DM	JHI_Hv50k_2016_41161	chr1H_LR890096.1	chr1H	474002870	474002871	G	136	0.010569	0.00585968	0.0480823
MRVP	RecipPop3_04W_06	ash	Ash	Ash	% DM	JHI_Hv50k_2016_197889	chr3H_LR890098.1	chr3H	532415520	532415521	G	136	0.0422975	0.000206647	0.0304376
MRVP	RecipPop3_04W_06	ash_1000	Ash1000	Ash mass per 1000 grains (Ash1000)	g/1000 grains	JHI_Hv50k_2016_308405	chr5H_LR890100.1	chr5H	434719009	434719010	G	135	0.00531502	0.00868391	0.0554221
MRVP	RecipPop3_04W_06	ash_1000	Ash1000	Ash mass per 1000 grains (Ash1000)	g/1000 grains	JHI_Hv50k_2016_197889	chr3H_LR890098.1	chr3H	532415520	532415521	G	135	0.00949022	0.00695735	0.0511825
MRVP	RecipPop3_04W_06	ash_1000	Ash1000	Ash mass per 1000 grains (Ash1000)	g/1000 grains	JHI_Hv50k_2016_318028	chr5H_LR890100.1	chr5H	490349785	490349786	G	135	0.0220087	0.00227002	0.0377984
MRVP	RecipPop3_04W_06	ash_1000	Ash1000	Ash mass per 1000 grains (Ash1000)	g/1000 grains	JHI_Hv50k_2016_427159	chr6H_LR890101.1	chr6H	549950873	549950874	G x E	135	0.0374406	0.000766429	0.0326855
MRVP	RecipPop3_04W_06	ash_1000	Ash1000	Ash mass per 1000 grains (Ash1000)	g/1000 grains	JHI_Hv50k_2016_427065	chr6H_LR890101.1	chr6H	549793291	549793292	G x E	135	0.0374406	0.000766429	0.0326855
MRVP	RecipPop3_04W_06	biomass	BM	Above-ground biomass (BM)	g	JHI_Hv50k_2016_360939	chr5H_LR890100.1	chr5H	576108504	576108505	G x C x E	146	0.009732	0.00522319	0.0441151
MRVP	RecipPop3_04W_06	biomass	BM	Above-ground biomass (BM)	g	JHI_Hv50k_2016_318028	chr5H_LR890100.1	chr5H	490349785	490349786	G x E	146	0.0274282	0.000656905	0.0299408
MRVP	RecipPop3_04W_06	fat	Fat	Fat	% DM	JHI_Hv50k_2016_197889	chr3H_LR890098.1	chr3H	532415520	532415521	G	141	0.010627	0.00592501	0.0470777
MRVP	RecipPop3_04W_06	fat	Fat	Fat	% DM	JHI_Hv50k_2016_427159	chr6H_LR890101.1	chr6H	549950873	549950874	G	141	0.0201973	0.00277488	0.0380627
MRVP	RecipPop3_04W_06	fat	Fat	Fat	% DM	JHI_Hv50k_2016_427065	chr6H_LR890101.1	chr6H	549793291	549793292	G	141	0.0201973	0.00277488	0.0380627
MRVP	RecipPop3_04W_06	fat	Fat	Fat	% DM	JHI_Hv50k_2016_360939	chr5H_LR890100.1	chr5H	576108504	576108505	G x C x E	141	0.0391244	0.000211531	0.0293528
MRVP	RecipPop3_04W_06	fat_1000	Fat1000	Fat mass per 1000 grains (Fat1000)	g/1000 grains	JHI_Hv50k_2016_197889	chr3H_LR890098.1	chr3H	532415520	532415521	G	141	0.00015842	0.0343608	0.101353
MRVP	RecipPop3_04W_06	fat_1000	Fat1000	Fat mass per 1000 grains (Fat1000)	g/1000 grains	JHI_Hv50k_2016_308405	chr5H_LR890100.1	chr5H	434719009	434719010	G	141	0.0187939	0.00327881	0.0396166
MRVP	RecipPop3_04W_06	fat_1000	Fat1000	Fat mass per 1000 grains (Fat1000)	g/1000 grains	JHI_Hv50k_2016_427159	chr6H_LR890101.1	chr6H	549950873	549950874	G	141	0.0430629	0.000220191	0.0293844
MRVP	RecipPop3_04W_06	fat_1000	Fat1000	Fat mass per 1000 grains (Fat1000)	g/1000 grains	JHI_Hv50k_2016_427065	chr6H_LR890101.1	chr6H	549793291	549793292	G	141	0.0430629	0.000220191	0.0293844
MRVP	RecipPop3_04W_06	grain_area	GA	Grain area (GA)	mm2	JHI_Hv50k_2016_308405	chr5H_LR890100.1	chr5H	434719009	434719010	G	146	0.00181322	0.0149271	0.0661012
MRVP	RecipPop3_04W_06	grain_area	GA	Grain area (GA)	mm2	JHI_Hv50k_2016_197889	chr3H_LR890098.1	chr3H	532415520	532415521	G	146	0.0117013	0.00524536	0.044175
MRVP	RecipPop3_04W_06	grain_area	GA	Grain area (GA)	mm2	JHI_Hv50k_2016_180822	chr3H_LR890098.1	chr3H	404327430	404327431	G x C x E	145	0.0268884	0.00131759	0.0324546
MRVP	RecipPop3_04W_06	grain_length	GL	Grain length (GL)	mm	JHI_Hv50k_2016_308405	chr5H_LR890100.1	chr5H	434719009	434719010	G	148	0.000304342	0.0201398	0.0754564
MRVP	RecipPop3_04W_06	grain_length	GL	Grain length (GL)	mm	JHI_Hv50k_2016_180822	chr3H_LR890098.1	chr3H	404327430	404327431	G	147	0.0128222	0.00337875	0.0386694
MRVP	RecipPop3_04W_06	grain_length	GL	Grain length (GL)	mm	JHI_Hv50k_2016_318028	chr5H_LR890100.1	chr5H	490349785	490349786	G	148	0.0154947	0.00283047	0.036801
MRVP	RecipPop3_04W_06	grain_weight	GWP	Total grain weight per plant (GWP)	g	JHI_Hv50k_2016_16477	chr1H_LR890096.1	chr1H	25684270	25684271	G x C x E	145	0.0075924	0.00688828	0.0486553
MRVP	RecipPop3_04W_06	grain_width	GW	Grain width (GW)	mm	JHI_Hv50k_2016_197889	chr3H_LR890098.1	chr3H	532415520	532415521	G	145	0.000272327	0.0284846	0.0906719
MRVP	RecipPop3_04W_06	grain_width	GW	Grain width (GW)	mm	JHI_Hv50k_2016_41161	chr1H_LR890096.1	chr1H	474002870	474002871	G x E	145	0.0249645	0.00196305	0.0346243
MRVP	RecipPop3_04W_06	lwr	LWR	Length-to-width ratio (LWR)		JHI_Hv50k_2016_222474	chr3H_LR890098.1	chr3H	610209145	610209146	G x E	139	0.017004	0.00204602	0.0361594
MRVP	RecipPop3_04W_06	lwr	LWR	Length-to-width ratio (LWR)		JHI_Hv50k_2016_180822	chr3H_LR890098.1	chr3H	404327430	404327431	G	138	0.0138486	0.000934287	0.0325977
MRVP	RecipPop3_04W_06	prot_1000	Prot1000	Protein mass per 1000 grains (Prot1000)	g/1000 grains	JHI_Hv50k_2016_197889	chr3H_LR890098.1	chr3H	532415520	532415521	G	141	0.00025328	0.0273225	0.0898903
MRVP	RecipPop3_04W_06	prot_1000	Prot1000	Protein mass per 1000 grains (Prot1000)	g/1000 grains	JHI_Hv50k_2016_308405	chr5H_LR890100.1	chr5H	434719009	434719010	G	141	0.0238383	0.00180541	0.0349305
MRVP	RecipPop3_04W_06	prot_1000	Prot1000	Protein mass per 1000 grains (Prot1000)	g/1000 grains	JHI_Hv50k_2016_180822	chr3H_LR890098.1	chr3H	404327430	404327431	G x C x E	140	0.0270694	0.000402424	0.0302614
MRVP	RecipPop3_04W_06	prot_1000	Prot1000	Protein mass per 1000 grains (Prot1000)	g/1000 grains	JHI_Hv50k_2016_38371	chr1H_LR890096.1	chr1H	462818660	462818661	G x C	141	0.0326778	0.000289761	0.0296383
MRVP	RecipPop3_04W_06	prot_1000	Prot1000	Protein mass per 1000 grains (Prot1000)	g/1000 grains	JHI_Hv50k_2016_41161	chr1H_LR890096.1	chr1H	474002870	474002871	G x C x E	141	0.0355033	0.000142418	0.0290996
MRVP	RecipPop3_04W_06	protein	Protein	Protein	% DM	JHI_Hv50k_2016_16477	chr1H_LR890096.1	chr1H	25684270	25684271	G x E	144	0.00885722	0.00646954	0.0478168
MRVP	RecipPop3_04W_06	protein	Protein	Protein	% DM	JHI_Hv50k_2016_308405	chr5H_LR890100.1	chr5H	434719009	434719010	G x E	145	0.0305175	0.00143538	0.0328574
MRVP	RecipPop3_04W_06	protein	Protein	Protein	% DM	JHI_Hv50k_2016_222474	chr3H_LR890098.1	chr3H	610209145	610209146	G x E	145	0.0273472	0.000311359	0.0288924
MRVP	RecipPop3_04W_06	tgw	TGW	Thousand grain weight (TGW)	g	JHI_Hv50k_2016_197889	chr3H_LR890098.1	chr3H	532415520	532415521	G	146	0.000646689	0.0225661	0.0803099
MRVP	RecipPop3_04W_06	tgw	TGW	Thousand grain weight (TGW)	g	JHI_Hv50k_2016_308405	chr5H_LR890100.1	chr5H	434719009	434719010	G	146	0.0137308	0.00398169	0.0406465
MRVP	RecipPop3_04W_06	tgw	TGW	Thousand grain weight (TGW)	g	JHI_Hv50k_2016_180822	chr3H_LR890098.1	chr3H	404327430	404327431	G x C x E	145	0.016584	0.00252868	0.0364514
MRVP	RecipPop3_04W_06	tgw	TGW	Thousand grain weight (TGW)	g	JHI_Hv50k_2016_318028	chr5H_LR890100.1	chr5H	490349785	490349786	G x C x E	146	0.0171861	0.00252761	0.0362468
MRVP	RecipPop3_04W_06	tgw	TGW	Thousand grain weight (TGW)	g	JHI_Hv50k_2016_318028	chr5H_LR890100.1	chr5H	490349785	490349786	G	146	0.0327825	0.000389046	0.0289761
MRVP	RecipPop3_04W_06	total_grains	GPP	Grains per plant (GPP)		JHI_Hv50k_2016_41161	chr1H_LR890096.1	chr1H	474002870	474002871	G x C x E	142	0.0103245	0.00500138	0.0443705
MRVP	RecipPop3_04W_06	total_grains	GPP	Grains per plant (GPP)		JHI_Hv50k_2016_38371	chr1H_LR890096.1	chr1H	462818660	462818661	G x C x E	142	0.0255209	0.00134261	0.0331547
MRVP	RecipPop4_Noga	ash	Ash	Ash	% DM	JHI_Hv50k_2016_427065	chr6H_LR890101.1	chr6H	549793291	549793292	G	128	0.0263954	0.00155936	0.0371616
MRVP	RecipPop4_Noga	ash	Ash	Ash	% DM	JHI_Hv50k_2016_427159	chr6H_LR890101.1	chr6H	549950873	549950874	G	129	0.0302681	0.00106662	0.0352051
MRVP	RecipPop4_Noga	ash	Ash	Ash	% DM	JHI_Hv50k_2016_308405	chr5H_LR890100.1	chr5H	434719009	434719010	G	129	0.0354084	0.000917724	0.0346827
MRVP	RecipPop4_Noga	ash_1000	Ash1000	Ash mass per 1000 grains (Ash1000)	g/1000 grains	JHI_Hv50k_2016_308405	chr5H_LR890100.1	chr5H	434719009	434719010	G	129	0.000233678	0.031817	0.101242
MRVP	RecipPop4_Noga	ash_1000	Ash1000	Ash mass per 1000 grains (Ash1000)	g/1000 grains	JHI_Hv50k_2016_281742	chr5H_LR890100.1	chr5H	10768699	10768700	G	129	0.00324416	0.0118711	0.064345
MRVP	RecipPop4_Noga	ash_1000	Ash1000	Ash mass per 1000 grains (Ash1000)	g/1000 grains	JHI_Hv50k_2016_184308	chr3H_LR890098.1	chr3H	449474268	449474269	G	125	0.027313	0.00191284	0.039153
MRVP	RecipPop4_Noga	ash_plant	AshP	Ash mass per plant (AshP)	g/plant	JHI_Hv50k_2016_360939	chr5H_LR890100.1	chr5H	576108504	576108505	G x E	128	0.0233945	0.0010931	0.0355553
MRVP	RecipPop4_Noga	ash_plant	AshP	Ash mass per plant (AshP)	g/plant	JHI_Hv50k_2016_281742	chr5H_LR890100.1	chr5H	10768699	10768700	G x E	128	0.0268973	0.000455446	0.0332927
MRVP	RecipPop4_Noga	ash_plant	AshP	Ash mass per plant (AshP)	g/plant	JHI_Hv50k_2016_318028	chr5H_LR890100.1	chr5H	490349785	490349786	G	128	0.0427099	5.59131e-05	0.0318396
MRVP	RecipPop4_Noga	biomass	BM	Above-ground biomass (BM)	g	JHI_Hv50k_2016_308405	chr5H_LR890100.1	chr5H	434719009	434719010	G	133	0.0126225	0.00579489	0.0486564
MRVP	RecipPop4_Noga	biomass	BM	Above-ground biomass (BM)	g	JHI_Hv50k_2016_281742	chr5H_LR890100.1	chr5H	10768699	10768700	G	132	0.0178175	0.00373366	0.0430803
MRVP	RecipPop4_Noga	biomass	BM	Above-ground biomass (BM)	g	JHI_Hv50k_2016_91028	chr2H_LR890097.1	chr2H	174377652	174377653	G	132	0.0475371	2.48184e-05	0.0307169
MRVP	RecipPop4_Noga	fat	Fat	Fat	% DM	JHI_Hv50k_2016_281742	chr5H_LR890100.1	chr5H	10768699	10768700	G	131	0.0336661	0.000855457	0.03396
MRVP	RecipPop4_Noga	fat_1000	Fat1000	Fat mass per 1000 grains (Fat1000)	g/1000 grains	JHI_Hv50k_2016_308405	chr5H_LR890100.1	chr5H	434719009	434719010	G	130	0.00140604	0.0182664	0.0770699
MRVP	RecipPop4_Noga	fat_1000	Fat1000	Fat mass per 1000 grains (Fat1000)	g/1000 grains	JHI_Hv50k_2016_281742	chr5H_LR890100.1	chr5H	10768699	10768700	G	129	0.00187897	0.0168647	0.0746666
MRVP	RecipPop4_Noga	fat_1000	Fat1000	Fat mass per 1000 grains (Fat1000)	g/1000 grains	JHI_Hv50k_2016_16477	chr1H_LR890096.1	chr1H	25684270	25684271	G x C	130	0.0403779	0.000214985	0.0319092
MRVP	RecipPop4_Noga	fat_plant	FatP	Fat mass per plant (FatP)	g/plant	JHI_Hv50k_2016_360939	chr5H_LR890100.1	chr5H	576108504	576108505	G x E	129	0.0171423	0.00236409	0.0395762
MRVP	RecipPop4_Noga	fat_plant	FatP	Fat mass per plant (FatP)	g/plant	JHI_Hv50k_2016_281742	chr5H_LR890100.1	chr5H	10768699	10768700	G x E	128	0.0316229	0.000429338	0.0331986
MRVP	RecipPop4_Noga	fat_plant	FatP	Fat mass per plant (FatP)	g/plant	JHI_Hv50k_2016_449433	chr7H_LR890102.1	chr7H	14813442	14813443	G x C x E	129	0.0357453	0.000369379	0.0327239
MRVP	RecipPop4_Noga	grain_area	GA	Grain area (GA)	mm2	JHI_Hv50k_2016_308405	chr5H_LR890100.1	chr5H	434719009	434719010	G	141	2.66002e-06	0.0655441	0.146434
MRVP	RecipPop4_Noga	grain_area	GA	Grain area (GA)	mm2	JHI_Hv50k_2016_281742	chr5H_LR890100.1	chr5H	10768699	10768700	G	140	0.00107563	0.0194668	0.0763574
MRVP	RecipPop4_Noga	grain_area	GA	Grain area (GA)	mm2	JHI_Hv50k_2016_318028	chr5H_LR890100.1	chr5H	490349785	490349786	G x C x E	141	0.02505	0.00180217	0.0349197
MRVP	RecipPop4_Noga	grain_area	GA	Grain area (GA)	mm2	JHI_Hv50k_2016_245784	chr4H_LR890099.1	chr4H	450757950	450757951	G x E	141	0.0288558	0.00134116	0.0333606
MRVP	RecipPop4_Noga	grain_length	GL	Grain length (GL)	mm	JHI_Hv50k_2016_308405	chr5H_LR890100.1	chr5H	434719009	434719010	G	141	0.000257151	0.0255132	0.08682
MRVP	RecipPop4_Noga	grain_length	GL	Grain length (GL)	mm	JHI_Hv50k_2016_281742	chr5H_LR890100.1	chr5H	10768699	10768700	G	140	0.00145446	0.0152647	0.0683091
MRVP	RecipPop4_Noga	grain_length	GL	Grain length (GL)	mm	JHI_Hv50k_2016_318028	chr5H_LR890100.1	chr5H	490349785	490349786	G x C x E	141	0.0107887	0.00301806	0.0434322
MRVP	RecipPop4_Noga	grain_length	GL	Grain length (GL)	mm	JHI_Hv50k_2016_16477	chr1H_LR890096.1	chr1H	25684270	25684271	G x C x E	141	0.0310825	0.0010412	0.0323217
MRVP	RecipPop4_Noga	grain_length	GL	Grain length (GL)	mm	JHI_Hv50k_2016_245784	chr4H_LR890099.1	chr4H	450757950	450757951	G x E	141	0.0286228	0.00035422	0.0298728
MRVP	RecipPop4_Noga	grain_length	GL	Grain length (GL)	mm	JHI_Hv50k_2016_417943	chr6H_LR890101.1	chr6H	527021992	527021993	G	141	0.0425327	0.0002112	0.0293516
MRVP	RecipPop4_Noga	grain_weight	GWP	Total grain weight per plant (GWP)	g	JHI_Hv50k_2016_360939	chr5H_LR890100.1	chr5H	576108504	576108505	G x E	141	0.0241657	0.00125837	0.0330757
MRVP	RecipPop4_Noga	grain_width	GW	Grain width (GW)	mm	JHI_Hv50k_2016_308405	chr5H_LR890100.1	chr5H	434719009	434719010	G	142	0.00204965	0.0145433	0.0663428
MRVP	RecipPop4_Noga	grain_width	GW	Grain width (GW)	mm	JHI_Hv50k_2016_91028	chr2H_LR890097.1	chr2H	174377652	174377653	G	141	0.028322	0.000881144	0.0317596
MRVP	RecipPop4_Noga	grain_width	GW	Grain width (GW)	mm	JHI_Hv50k_2016_219070	chr3H_LR890098.1	chr3H	600771469	600771470	G x C x E	142	0.0269201	0.00066269	0.0307735
MRVP	RecipPop4_Noga	lwr	LWR	Length-to-width ratio (LWR)		JHI_Hv50k_2016_281742	chr5H_LR890100.1	chr5H	10768699	10768700	G	141	0.0249029	0.00119755	0.0328656
MRVP	RecipPop4_Noga	prot_1000	Prot1000	Protein mass per 1000 grains (Prot1000)	g/1000 grains	JHI_Hv50k_2016_308405	chr5H_LR890100.1	chr5H	434719009	434719010	G	134	1.48354e-05	0.0505578	0.1281
MRVP	RecipPop4_Noga	prot_1000	Prot1000	Protein mass per 1000 grains (Prot1000)	g/1000 grains	JHI_Hv50k_2016_281742	chr5H_LR890100.1	chr5H	10768699	10768700	G	133	0.000164361	0.0314627	0.0992757
MRVP	RecipPop4_Noga	prot_plant	ProtP	Protein mass per plant (ProtP)	g/plant	JHI_Hv50k_2016_360939	chr5H_LR890100.1	chr5H	576108504	576108505	G x E	133	0.01622	0.00198274	0.0373311
MRVP	RecipPop4_Noga	prot_plant	ProtP	Protein mass per plant (ProtP)	g/plant	JHI_Hv50k_2016_281742	chr5H_LR890100.1	chr5H	10768699	10768700	G	132	0.0249577	0.000638916	0.0329448
MRVP	RecipPop4_Noga	prot_plant	ProtP	Protein mass per plant (ProtP)	g/plant	JHI_Hv50k_2016_281742	chr5H_LR890100.1	chr5H	10768699	10768700	G x E	132	0.0251681	0.000611745	0.0328476
MRVP	RecipPop4_Noga	protein	Protein	Protein	% DM	JHI_Hv50k_2016_219070	chr3H_LR890098.1	chr3H	600771469	600771470	G x E	134	0.00830848	0.00628003	0.0496885
MRVP	RecipPop4_Noga	tgw	TGW	Thousand grain weight (TGW)	g	JHI_Hv50k_2016_308405	chr5H_LR890100.1	chr5H	434719009	434719010	G	142	4.58544e-05	0.0415327	0.112091
MRVP	RecipPop4_Noga	tgw	TGW	Thousand grain weight (TGW)	g	JHI_Hv50k_2016_281742	chr5H_LR890100.1	chr5H	10768699	10768700	G	141	0.00688904	0.00761006	0.0513496
MRVP	RecipPop4_Noga	total_grains	GPP	Grains per plant (GPP)		JHI_Hv50k_2016_281742	chr5H_LR890100.1	chr5H	10768699	10768700	G x E	139	0.0137239	0.00338182	0.0403691
MRVP	RecipPop4_Noga	total_grains	GPP	Grains per plant (GPP)		JHI_Hv50k_2016_360939	chr5H_LR890100.1	chr5H	576108504	576108505	G x E	140	0.0358072	0.000168665	0.0294098
