# Supplementary material for: Wild barley cytoplasms reduce grain weight plasticity, with environment-dependent cytonuclear epistasis at the ari-e locus
Source: Mol Breed. 2026 May 19;46(6):48. doi: 10.1007/s11032-026-01673-6 (PMC13187085; doi:10.1007/s11032-026-01673-6)
Supplement: Supplementary file 1 — Supplementary Material 1 (ZIP 5.74 MB) [file 11032_2026_1673_MOESM1_ESM.zip › Supplementary Material/ESM_15.xlsx]

## Sheet: F2_genotype_rows_totalGrains_to
ESM_1: Summary Statistics of MRVP population, including founder lines grown in the same year.
Genotype	Statistic	Total Grains	Total Grain Weight (g)	Grain Area (mm2)	Grain Width (mm)	Grain Width (mm)	LWR	TGW (g)	Biomass (g)
MRVP	Mean	708.767	28.905	18.902	3.391	7.653	2.26	40.849	128.53
	SD	314.052	14.269	2.139	0.196	0.683	0.196	7.151	52.243
	CV%	44.31	49.365	11.319	5.785	8.926	8.665	17.507	40.646
CMP04W_06	Mean	506.524	22.28	20.408	3.463	8.065	2.325	43.281	161.933
CMP04W_06	SD	146.165	7.025	1.768	0.105	0.659	0.171	4.059	44.373
CMP04W_06	CV%	28.856	31.53	8.662	3.035	8.175	7.367	9.378	27.402
CMP50W_13	Mean	725.357	30.291	20.974	3.441	8.464	2.443	41.146	163.157
CMP50W_13	SD	283.513	11.183	1.633	0.093	0.541	0.103	3.348	56.502
CMP50W_13	CV%	39.086	36.919	7.786	2.716	6.392	4.213	8.136	34.63
CMP50W_38	Mean	316.882	13.451	19.642	3.451	7.856	2.275	41.351	133.731
CMP50W_38	SD	218.847	9.6	1.844	0.098	0.669	0.167	3.581	51.166
CMP50W_38	CV%	69.063	71.369	9.386	2.839	8.516	7.336	8.661	38.26
Magal	Mean	756.826	27.69	19.113	3.325	7.716	2.423	39.622	134.965
Magal	SD	353.624	14.722	1.245	0.091	0.767	0.156	3.65	65.533
Magal	CV%	46.725	53.169	6.515	2.751	9.936	6.425	9.211	48.556
Noga	Mean	665	25.511	19.004	3.362	7.813	2.326	40.353	166.656
Noga	SD	309.884	11.363	1.257	0.11	0.534	0.174	4.428	35.784
Noga	CV%	46.599	44.543	6.612	3.265	6.834	7.476	10.974	21.472
