# Supplementary material for: Wild barley cytoplasms reduce grain weight plasticity, with environment-dependent cytonuclear epistasis at the ari-e locus
Source: Mol Breed. 2026 May 19;46(6):48. doi: 10.1007/s11032-026-01673-6 (PMC13187085; doi:10.1007/s11032-026-01673-6)
Supplement: Supplementary file 1 — Supplementary Material 1 (ZIP 5.74 MB) [file 11032_2026_1673_MOESM1_ESM.zip › Supplementary Material/ESM_17.xlsx]

## Sheet: Sheet1
Trait	Mean		SD		CV (%)		R²
	Mibhor	Yotveta	Mibhor	Yotveta	Mibhor	Yotveta	Mibhor vs Yotveta
Grain Area	21.98	22.01	1.42	1.65	6.45	7.48	0.23
Grain Length [mm]	8.25	8.2	0.45	0.51	5.45	6.2	0.14
Grain Width [mm]	3.64	3.65	0.13	0.14	3.45	3.96	0.395
Grains per Spike	25.14	18.2	4.86	4.73	19.31	25.97	0.258
Length-Width-Ratio	2.27	2.25	0.13	0.15	5.82	6.72	0.269
Thousand Grain Weight	44.58	45.74	4.34	5.01	9.73	10.95	0.29
