# Supplementary material for: Wild barley cytoplasms reduce grain weight plasticity, with environment-dependent cytonuclear epistasis at the ari-e locus
Source: Mol Breed. 2026 May 19;46(6):48. doi: 10.1007/s11032-026-01673-6 (PMC13187085; doi:10.1007/s11032-026-01673-6)
Supplement: Supplementary file 1 — Supplementary Material 1 (ZIP 5.74 MB) [file 11032_2026_1673_MOESM1_ESM.zip › Supplementary Material/ESM_3.xlsx]

## Sheet: raw_CMPPV_wide
panel	population_label	cmpp_line	site	cyto_class	cytoplasm	cyto_code	tgw	grain_area	grain_length	grain_width	grains_per_spike	lwr
CMPPV	CMP04	CMP04C_01	Mibhor	Cultivated	Noga	C	45.4333	22.4042	8.45972	3.62704	28.1667	2.32981
CMPPV	CMP04	CMP04C_01	Yotveta	Cultivated	Noga	C	46.835	22.4166	8.46136	3.67988	18.1	2.29889
CMPPV	CMP04	CMP04C_02	Mibhor	Cultivated	Noga	C	41.1833	22.183	8.72929	3.48687	26.4	2.50344
CMPPV	CMP04	CMP04C_02	Yotveta	Cultivated	Noga	C	42.185	22.0509	8.63011	3.4948	21.9	2.47103
CMPPV	CMP04	CMP04C_04	Mibhor	Cultivated	Noga	C	45.47	23.0791	8.82444	3.58949	22.5667	2.4683
CMPPV	CMP04	CMP04C_04	Yotveta	Cultivated	Noga	C	42.65	21.4472	8.12073	3.45282	11.3	2.35192
CMPPV	CMP04	CMP04C_05	Mibhor	Cultivated	Noga	C	44.22	23.9352	8.89135	3.56054	11.8	2.49422
CMPPV	CMP04	CMP04C_05	Yotveta	Cultivated	Noga	C	36.9667	21.1624	8.36663	3.38078	13.0667	2.47156
CMPPV	CMP04	CMP04C_06	Mibhor	Cultivated	Noga	C	39.2467	21.2745	8.48852	3.47594	22.6	2.44262
CMPPV	CMP04	CMP04C_06	Yotveta	Cultivated	Noga	C	43.435	22.6016	8.66264	3.56218	19.75	2.4317
CMPPV	CMP04	CMP04C_07	Mibhor	Cultivated	Noga	C	45.4867	23.3115	8.67882	3.73447	26.4667	2.32403
CMPPV	CMP04	CMP04C_07	Yotveta	Cultivated	Noga	C	44.7867	22.1844	8.08325	3.7128	21.3	2.17866
CMPPV	CMP04	CMP04C_08	Mibhor	Cultivated	Noga	C	47.24	21.3232	8.00676	3.76732	28.2	2.12621
CMPPV	CMP04	CMP04C_08	Yotveta	Cultivated	Noga	C	50.3167	21.0267	7.48058	3.85981	18.9333	1.9395
CMPPV	CMP04	CMP04C_09	Mibhor	Cultivated	Noga	C	48.7333	24.4383	8.88097	3.76929	22.0333	2.35558
CMPPV	CMP04	CMP04C_09	Yotveta	Cultivated	Noga	C	49.15	24.1325	8.82248	3.77583	15.8	2.33705
CMPPV	CMP04	CMP04C_10	Mibhor	Cultivated	Noga	C	47.0567	23.5615	8.76998	3.7204	27.2333	2.35755
CMPPV	CMP04	CMP04C_10	Yotveta	Cultivated	Noga	C	43.4	21.3987	8.09307	3.62177	15.55	2.2348
CMPPV	CMP04	CMP04C_11	Mibhor	Cultivated	Noga	C	47.8778	23.0151	8.35493	3.82154	23.1667	2.18538
CMPPV	CMP04	CMP04C_11	Yotveta	Cultivated	Noga	C	50.4767	24.0424	8.67504	3.84155	19.7	2.25803
CMPPV	CMP04	CMP04C_12	Mibhor	Cultivated	Noga	C	48.3067	24.0541	8.81531	3.80224	28.6	2.31849
CMPPV	CMP04	CMP04C_12	Yotveta	Cultivated	Noga	C	49.645	23.4323	8.46228	3.78743	20.8	2.23313
CMPPV	CMP04	CMP04C_13	Mibhor	Cultivated	Noga	C	44.4567	22.0025	8.51466	3.56082	25.2333	2.39368
CMPPV	CMP04	CMP04C_13	Yotveta	Cultivated	Noga	C	43.92	21.6757	8.13158	3.56957	20.4	2.27803
CMPPV	CMP04	CMP04C_14	Mibhor	Cultivated	Noga	C	45.9467	22.7526	8.62303	3.67301	30.3	2.34813
CMPPV	CMP04	CMP04C_14	Yotveta	Cultivated	Noga	C	45.11	22.6175	8.49081	3.67545	23.5	2.31014
CMPPV	CMP04	CMP04C_15	Mibhor	Cultivated	Noga	C	42.7534	20.8099	8.10865	3.53543	27.3667	2.2932
CMPPV	CMP04	CMP04C_15	Yotveta	Cultivated	Noga	C	52.02	23.3595	8.74836	3.74469	20.1	2.33583
CMPPV	CMP04	CMP04C_16	Mibhor	Cultivated	Noga	C	47.1733	23.5782	8.75557	3.78289	32.2333	2.31452
CMPPV	CMP04	CMP04C_16	Yotveta	Cultivated	Noga	C	44.2667	20.5089	7.84265	3.61677	22.0667	2.16739
CMPPV	CMP04	CMP04C_17	Mibhor	Cultivated	Noga	C	39.23	22.3232	8.90704	3.46244	22.4	2.57222
CMPPV	CMP04	CMP04C_17	Yotveta	Cultivated	Noga	C	44.2042	20.7319	7.90732	3.57341	21.0333	2.21154
CMPPV	CMP04	CMP04C_18	Mibhor	Cultivated	Noga	C	46.12	23.7439	8.85882	3.64947	20.2	2.42387
CMPPV	CMP04	CMP04C_18	Yotveta	Cultivated	Noga	C	46.69	23.387	8.93969	3.62522	7.05	2.46578
CMPPV	CMP04	CMP04C_19	Mibhor	Cultivated	Noga	C	43.3549	23.2756	8.82185	3.64641	21.0667	2.41899
CMPPV	CMP04	CMP04C_19	Yotveta	Cultivated	Noga	C	43.015	21.7345	8.13699	3.58386	12.75	2.27045
CMPPV	CMP04	CMP04C_20	Mibhor	Cultivated	Noga	C	39.51	21.8612	8.80434	3.39423	31.3333	2.59277
CMPPV	CMP04	CMP04C_20	Yotveta	Cultivated	Noga	C	36.8967	21.679	8.79651	3.32681	24	2.6412
CMPPV	CMP04	CMP04C_21	Mibhor	Cultivated	Noga	C	43.7767	22.9604	8.78298	3.62004	28.9667	2.42628
CMPPV	CMP04	CMP04C_21	Yotveta	Cultivated	Noga	C	43.5333	23.0496	8.90122	3.58736	26.7667	2.48272
CMPPV	CMP04	CMP04C_22	Mibhor	Cultivated	Noga	C	46.125	22.1187	8.4573	3.65461	28.35	2.31397
CMPPV	CMP04	CMP04C_22	Yotveta	Cultivated	Noga	C	47.62	22.4599	8.44814	3.72701	15.55	2.26871
CMPPV	CMP04	CMP04C_23	Mibhor	Cultivated	Noga	C	47.1867	23.9174	9.02306	3.70869	24.9667	2.43283
CMPPV	CMP04	CMP04C_23	Yotveta	Cultivated	Noga	C	44.37	22.7179	8.72039	3.65003	13.7	2.3891
CMPPV	CMP04	CMP04C_24	Mibhor	Cultivated	Noga	C	40.5614	20.743	8.42759	3.48117	22.4	2.42074
CMPPV	CMP04	CMP04C_24	Yotveta	Cultivated	Noga	C	42.3467	21.0777	8.17055	3.56457	21.9	2.29551
CMPPV	CMP04	CMP04C_25	Mibhor	Cultivated	Noga	C	42.4888	22.5106	8.95504	3.51504	29.4667	2.54806
CMPPV	CMP04	CMP04C_25	Yotveta	Cultivated	Noga	C	37.12	20.0709	8.06458	3.27804	22.0333	2.46003
CMPPV	CMP04	CMP04C_26	Mibhor	Cultivated	Noga	C	48.3767	22.3973	8.53568	3.6631	26.1333	2.33007
CMPPV	CMP04	CMP04C_26	Yotveta	Cultivated	Noga	C	45.1967	21.212	8.08179	3.55525	19.6	2.27348
CMPPV	CMP04	CMP04C_27	Mibhor	Cultivated	Noga	C	42.4633	26.9533	9.7076	3.72143	11.2667	2.60586
CMPPV	CMP04	CMP04C_27	Yotveta	Cultivated	Noga	C	46.945	26.5695	9.18922	3.72357	7.1	2.46835
CMPPV	CMP04	CMP04C_29	Mibhor	Cultivated	Noga	C	42.91	22.6325	8.70429	3.56068	29.2667	2.44445
CMPPV	CMP04	CMP04C_29	Yotveta	Cultivated	Noga	C	46.72	23.48	8.85244	3.63869	26.8333	2.43359
CMPPV	CMP04	CMP04C_30	Mibhor	Cultivated	Noga	C	43.94	20.9088	7.84796	3.64083	25.0333	2.15506
CMPPV	CMP04	CMP04C_30	Yotveta	Cultivated	Noga	C	47.07	21.7174	7.83397	3.72907	22.5	2.10078
CMPPV	CMP04	CMP04C_31	Mibhor	Cultivated	Noga	C	40.6228	22.281	8.58754	3.59672	24.2333	2.38709
CMPPV	CMP04	CMP04C_31	Yotveta	Cultivated	Noga	C	36.155	21.4648	8.57434	3.43508	23.95	2.49601
CMPPV	CMP04	CMP04C_33	Mibhor	Cultivated	Noga	C	44.0267	22.7777	8.71682	3.59977	25.7333	2.42255
CMPPV	CMP04	CMP04C_33	Yotveta	Cultivated	Noga	C	49.365	23.7677	8.6151	3.8145	28.4	2.25745
CMPPV	CMP04	CMP04C_34	Mibhor	Cultivated	Noga	C	42.3967	21.686	8.31948	3.60027	29.9	2.31115
CMPPV	CMP04	CMP04C_34	Yotveta	Cultivated	Noga	C	40.8367	22.8096	8.63407	3.60675	21.9333	2.39077
CMPPV	CMP04	CMP04C_35	Mibhor	Cultivated	Noga	C	44.87	23.3825	8.8036	3.68856	27.7333	2.38812
CMPPV	CMP04	CMP04C_35	Yotveta	Cultivated	Noga	C	45.68	22.5567	8.60381	3.61132	23.6	2.38246
CMPPV	CMP04	CMP04C_36	Mibhor	Cultivated	Noga	C	45.1467	22.9713	8.58571	3.64611	29.7667	2.35429
CMPPV	CMP04	CMP04C_36	Yotveta	Cultivated	Noga	C	49.745	24.0012	8.97651	3.65842	21.3	2.45363
CMPPV	CMP04	CMP04C_37	Mibhor	Cultivated	Noga	C	44.3333	22.119	8.49545	3.56224	20.5	2.38295
CMPPV	CMP04	CMP04C_37	Yotveta	Cultivated	Noga	C	45.7867	22.9751	8.73076	3.60389	19.7333	2.42299
CMPPV	CMP04	CMP04C_38	Mibhor	Cultivated	Noga	C	49.2082	22.3713	8.13514	3.71561	27.0333	2.18657
CMPPV	CMP04	CMP04C_38	Yotveta	Cultivated	Noga	C	54.2956	23.7348	8.53324	3.85627	21.0667	2.21314
CMPPV	CMP04	CMP04C_39	Mibhor	Cultivated	Noga	C	46.1833	22.8465	8.4658	3.71274	32.2	2.28083
CMPPV	CMP04	CMP04C_39	Yotveta	Cultivated	Noga	C	44.77	22.0805	7.96896	3.70467	22.15	2.15123
CMPPV	CMP04	CMP04C_40	Mibhor	Cultivated	Noga	C	46.36	22.4686	7.79464	3.75765	28	2.07434
CMPPV	CMP04	CMP04C_40	Yotveta	Cultivated	Noga	C	40.545	22.0947	8.11227	3.68201	8.7	2.20611
CMPPV	CMP04	CMP04C_41	Mibhor	Cultivated	Noga	C	47.4467	24.5074	9.05613	3.74005	32.4	2.42135
CMPPV	CMP04	CMP04C_41	Yotveta	Cultivated	Noga	C	54.57	26	9.27429	3.86184	18.8	2.40152
CMPPV	CMP04	CMP04C_42	Mibhor	Cultivated	Noga	C	40.6675	22.1009	8.16977	3.66123	19.2333	2.22781
CMPPV	CMP04	CMP04C_42	Yotveta	Cultivated	Noga	C	46.66	23.1837	8.36847	3.75333	10	2.23075
CMPPV	CMP04	CMP04C_43	Mibhor	Cultivated	Noga	C	48.9404	23.5591	8.61971	3.69011	26.1	2.33496
CMPPV	CMP04	CMP04C_43	Yotveta	Cultivated	Noga	C	51.375	23.7949	8.91326	3.69583	18.8	2.41154
CMPPV	CMP04	CMP04C_44	Mibhor	Cultivated	Noga	C	40.96	20.8495	8.12922	3.48711	26.0333	2.33383
CMPPV	CMP04	CMP04C_44	Yotveta	Cultivated	Noga	C	49.49	23.2293	8.62261	3.68113	19.5	2.34381
CMPPV	CMP04	CMP04C_45	Mibhor	Cultivated	Noga	C	48.89	23.3945	8.92759	3.6665	29.7	2.43539
CMPPV	CMP04	CMP04C_45	Yotveta	Cultivated	Noga	C	44.83	21.4086	8.08917	3.58393	21.25	2.25919
CMPPV	CMP04	CMP04C_46	Mibhor	Cultivated	Noga	C	47.775	22.9572	8.44399	3.8012	27.2	2.22199
CMPPV	CMP04	CMP04C_46	Yotveta	Cultivated	Noga	C	43.965	20.8102	7.47208	3.69562	15.95	2.02399
CMPPV	CMP04	CMP04C_47	Mibhor	Cultivated	Noga	C	49.1928	24.4078	8.9391	3.76503	28.9333	2.37605
CMPPV	CMP04	CMP04C_47	Yotveta	Cultivated	Noga	C	49.165	23.3342	8.59278	3.71298	22.25	2.31431
CMPPV	CMP04	CMP04W_01	Mibhor	Wild	B1K-04-04	W	46.9733	22.7609	8.37785	3.7197	21.6	2.25295
CMPPV	CMP04	CMP04W_01	Yotveta	Wild	B1K-04-04	W	47.03	22.1401	7.75462	3.76154	14.5	2.06155
CMPPV	CMP04	CMP04W_02	Mibhor	Wild	B1K-04-04	W	52.38	22.483	8.01747	3.78608	26.4333	2.11803
CMPPV	CMP04	CMP04W_02	Yotveta	Wild	B1K-04-04	W	55.3733	23.8618	8.22128	3.95852	14.3667	2.07675
CMPPV	CMP04	CMP04W_03	Mibhor	Wild	B1K-04-04	W	48.1533	21.971	8.04697	3.74942	28.4333	2.14534
CMPPV	CMP04	CMP04W_03	Yotveta	Wild	B1K-04-04	W	44.2	19.4897	7.14566	3.64354	15.2	1.95895
CMPPV	CMP04	CMP04W_04	Mibhor	Wild	B1K-04-04	W	46.5367	20.8738	7.43732	3.72227	26.1667	1.99798
CMPPV	CMP04	CMP04W_04	Yotveta	Wild	B1K-04-04	W	44.41	21.6171	7.84559	3.72184	18.05	2.10798
CMPPV	CMP04	CMP04W_05	Mibhor	Wild	B1K-04-04	W	54.792	26.1864	9.1772	3.9304	23.5333	2.33481
CMPPV	CMP04	CMP04W_06	Mibhor	Wild	B1K-04-04	W	53.7313	24.2254	8.62859	3.89008	26.3667	2.21771
CMPPV	CMP04	CMP04W_06	Yotveta	Wild	B1K-04-04	W	54.8833	25.6356	8.98757	3.92828	15.6	2.28774
CMPPV	CMP04	CMP04W_07	Mibhor	Wild	B1K-04-04	W	51.2085	24.6125	8.70544	3.85707	22.6667	2.2561
CMPPV	CMP04	CMP04W_07	Yotveta	Wild	B1K-04-04	W	43.615	23.1465	8.58451	3.62725	14.45	2.36962
CMPPV	CMP04	CMP04W_08	Mibhor	Wild	B1K-04-04	W	30.64	21.8018	7.90407	3.70411	23.7667	2.13303
CMPPV	CMP04	CMP04W_08	Yotveta	Wild	B1K-04-04	W	45.23	21.0854	7.60156	3.67657	10.65	2.06741
CMPPV	CMP04	CMP04W_09	Mibhor	Wild	B1K-04-04	W	46.7567	23.4763	8.96518	3.56957	27.1	2.50976
CMPPV	CMP04	CMP04W_09	Yotveta	Wild	B1K-04-04	W	48.585	22.575	8.38151	3.67176	18.85	2.28475
CMPPV	CMP04	CMP04W_11	Mibhor	Wild	B1K-04-04	W	46.2967	22.6455	8.50214	3.72753	29.8	2.28085
CMPPV	CMP04	CMP04W_11	Yotveta	Wild	B1K-04-04	W	47.92	22.5792	8.684	3.5761	24	2.42834
CMPPV	CMP04	CMP04W_12	Mibhor	Wild	B1K-04-04	W	46.1533	23.7388	8.68865	3.69719	25.9	2.34725
CMPPV	CMP04	CMP04W_12	Yotveta	Wild	B1K-04-04	W	49.355	23.5815	8.20337	3.8053	17.95	2.15583
CMPPV	CMP04	CMP04W_13	Mibhor	Wild	B1K-04-04	W	47.57	23.7489	8.63717	3.69364	27.1667	2.33815
CMPPV	CMP04	CMP04W_13	Yotveta	Wild	B1K-04-04	W	53.04	25.004	8.95467	3.77887	20.2333	2.37068
CMPPV	CMP04	CMP04W_14	Mibhor	Wild	B1K-04-04	W	43.2491	24.794	9.04124	3.69221	16.1333	2.44281
CMPPV	CMP04	CMP04W_14	Yotveta	Wild	B1K-04-04	W	50	24.7227	9.06785	3.67376	21.9	2.46891
CMPPV	CMP04	CMP04W_15	Mibhor	Wild	B1K-04-04	W	41.7067	21.9575	8.38179	3.52567	19.7	2.37709
CMPPV	CMP04	CMP04W_15	Yotveta	Wild	B1K-04-04	W	46.5767	23.6336	8.87133	3.63679	22.7333	2.44127
CMPPV	CMP04	CMP04W_16	Mibhor	Wild	B1K-04-04	W	51.9064	24.4836	9.2372	3.65753	25.2	2.52563
CMPPV	CMP04	CMP04W_16	Yotveta	Wild	B1K-04-04	W	51.3867	23.8027	8.98479	3.66438	22.5333	2.45291
CMPPV	CMP04	CMP04W_17	Mibhor	Wild	B1K-04-04	W	49.8633	23.675	8.9341	3.65022	24.4333	2.44795
CMPPV	CMP04	CMP04W_17	Yotveta	Wild	B1K-04-04	W	47.8033	22.6891	8.40156	3.65712	22.2667	2.30279
CMPPV	CMP04	CMP04W_18	Mibhor	Wild	B1K-04-04	W	47.3467	23.6382	8.75058	3.82077	32.0667	2.28989
CMPPV	CMP04	CMP04W_18	Yotveta	Wild	B1K-04-04	W	48.6567	24.8555	8.92629	3.81821	22.1	2.33775
CMPPV	CMP04	CMP04W_19	Mibhor	Wild	B1K-04-04	W	41.16	22.5723	8.34374	3.6686	20.2333	2.27528
CMPPV	CMP04	CMP04W_19	Yotveta	Wild	B1K-04-04	W	44.01	22.8804	8.49047	3.66171	16.7333	2.31803
CMPPV	CMP04	CMP04W_20	Mibhor	Wild	B1K-04-04	W	44.7667	22.172	8.11161	3.71518	25.4	2.18302
CMPPV	CMP04	CMP04W_20	Yotveta	Wild	B1K-04-04	W	46.33	23.4282	8.56791	3.76992	25.95	2.2726
CMPPV	CMP04	CMP04W_21	Mibhor	Wild	B1K-04-04	W	46.9867	23.2421	8.66627	3.72779	24.2	2.32812
CMPPV	CMP04	CMP04W_21	Yotveta	Wild	B1K-04-04	W	50.2267	23.3525	8.45106	3.80888	18.7	2.21907
CMPPV	CMP04	CMP04W_22	Mibhor	Wild	B1K-04-04	W	42.3633	21.4256	8.17176	3.65832	20.6	2.23405
CMPPV	CMP04	CMP04W_22	Yotveta	Wild	B1K-04-04	W	47.2726	22.216	8.23813	3.74687	16.7	2.19499
CMPPV	CMP04	CMP04W_23	Mibhor	Wild	B1K-04-04	W	49.6206	23.0328	8.38662	3.81791	28.3667	2.19547
CMPPV	CMP04	CMP04W_23	Yotveta	Wild	B1K-04-04	W	46.63	22.3733	8.40006	3.67539	19.9	2.28542
CMPPV	CMP04	CMP04W_24	Mibhor	Wild	B1K-04-04	W	51.4433	23.1433	8.21438	3.85045	28.8	2.13313
CMPPV	CMP04	CMP04W_24	Yotveta	Wild	B1K-04-04	W	47.415	22.4318	8.12594	3.79321	15.75	2.14315
CMPPV	CMP04	CMP04W_25	Mibhor	Wild	B1K-04-04	W	43.6467	22.0918	8.84138	3.47219	27.1333	2.54657
CMPPV	CMP04	CMP04W_25	Yotveta	Wild	B1K-04-04	W	47.43	21.5429	8.4981	3.47152	23	2.44569
CMPPV	CMP04	CMP04W_26	Mibhor	Wild	B1K-04-04	W	40.4167	21.1609	8.50212	3.44932	21.5	2.4779
CMPPV	CMP04	CMP04W_26	Yotveta	Wild	B1K-04-04	W	40.68	22.7512	9.05408	3.39984	16.6667	2.6628
CMPPV	CMP04	CMP04W_27	Mibhor	Wild	B1K-04-04	W	42.05	21.4006	8.40795	3.51993	29.8	2.38922
CMPPV	CMP04	CMP04W_27	Yotveta	Wild	B1K-04-04	W	40.62	19.8095	7.62104	3.45941	25.7	2.20342
CMPPV	CMP04	CMP04W_28	Mibhor	Wild	B1K-04-04	W	38.61	21.0187	8.6024	3.36518	26.5	2.56389
CMPPV	CMP04	CMP04W_28	Yotveta	Wild	B1K-04-04	W	47.455	22.8091	8.61671	3.57972	21.65	2.40672
CMPPV	CMP04	CMP04W_29	Mibhor	Wild	B1K-04-04	W	42.6567	21.732	8.51557	3.56003	24.0667	2.39148
CMPPV	CMP04	CMP04W_29	Yotveta	Wild	B1K-04-04	W	44.5967	21.7412	8.06198	3.64774	23.7667	2.20699
CMPPV	CMP04	CMP04W_30	Mibhor	Wild	B1K-04-04	W	40.35	21.7774	8.44329	3.48529	26.5333	2.42334
CMPPV	CMP04	CMP04W_30	Yotveta	Wild	B1K-04-04	W	44.51	23.7421	9.22458	3.55063	22.65	2.59943
CMPPV	CMP04	CMP04W_31	Mibhor	Wild	B1K-04-04	W	48.9167	22.9449	8.48269	3.81308	28.9667	2.22647
CMPPV	CMP04	CMP04W_31	Yotveta	Wild	B1K-04-04	W	45.6533	22.1885	8.32888	3.72953	16.7333	2.24628
CMPPV	CMP04	CMP04W_32	Mibhor	Wild	B1K-04-04	W	44.935	23.036	8.57396	3.74456	26.85	2.29057
CMPPV	CMP04	CMP04W_32	Yotveta	Wild	B1K-04-04	W	40.015	20.5957	7.96102	3.56694	18.4	2.22864
CMPPV	CMP04	CMP04W_34	Mibhor	Wild	B1K-04-04	W	45.5833	22.5872	8.59151	3.68731	25.8667	2.32991
CMPPV	CMP04	CMP04W_34	Yotveta	Wild	B1K-04-04	W	47.7707	21.6778	8.13954	3.70728	24.8	2.1955
CMPPV	CMP04	CMP04W_35	Mibhor	Wild	B1K-04-04	W	43.8306	20.7057	8.24709	3.4951	25.5333	2.36024
CMPPV	CMP04	CMP04W_35	Yotveta	Wild	B1K-04-04	W	54.1	23.1592	8.38077	3.77217	22.65	2.22002
CMPPV	CMP04	CMP04W_36	Mibhor	Wild	B1K-04-04	W	48.32	21.7866	7.8781	3.73652	24.1667	2.10629
CMPPV	CMP04	CMP04W_36	Yotveta	Wild	B1K-04-04	W	52.4667	22.9855	8.24211	3.77425	20.1667	2.18364
CMPPV	CMP04	CMP04W_37	Mibhor	Wild	B1K-04-04	W	44.1952	21.7009	8.26757	3.60739	25.0333	2.29049
CMPPV	CMP04	CMP04W_37	Yotveta	Wild	B1K-04-04	W	42.505	21.756	8.41651	3.5391	21.7	2.37857
CMPPV	CMP04	CMP04W_38	Mibhor	Wild	B1K-04-04	W	42.02	21.3144	8.22463	3.54694	23.2667	2.32714
CMPPV	CMP04	CMP04W_38	Yotveta	Wild	B1K-04-04	W	45.53	21.4298	7.99524	3.67013	23.3	2.18145
CMPPV	CMP04	CMP04W_39	Mibhor	Wild	B1K-04-04	W	45.8633	22.5639	8.27127	3.73466	26.6333	2.21208
CMPPV	CMP04	CMP04W_39	Yotveta	Wild	B1K-04-04	W	49.3933	22.539	7.9276	3.80968	22.0333	2.08162
CMPPV	CMP04	CMP04W_40	Mibhor	Wild	B1K-04-04	W	45.9437	22.4035	8.43133	3.66828	29.8	2.29935
CMPPV	CMP04	CMP04W_41	Mibhor	Wild	B1K-04-04	W	44.255	21.678	8.16316	3.62146	24.55	2.25487
CMPPV	CMP04	CMP04W_41	Yotveta	Wild	B1K-04-04	W	47.3933	20.9192	7.60953	3.74285	20.1333	2.03231
CMPPV	CMP04	CMP04W_42	Mibhor	Wild	B1K-04-04	W	46.925	22.4332	8.29039	3.77281	26.65	2.19738
CMPPV	CMP04	CMP04W_42	Yotveta	Wild	B1K-04-04	W	35.48	18.743	7.28933	3.43333	12.6	2.12311
CMPPV	CMP04	CMP04W_43	Mibhor	Wild	B1K-04-04	W	43.2267	20.8054	7.86656	3.66585	22.7333	2.14618
CMPPV	CMP04	CMP04W_43	Yotveta	Wild	B1K-04-04	W	45.58	21.5257	7.83782	3.72713	19.7	2.10321
CMPPV	CMP04	CMP04W_44	Mibhor	Wild	B1K-04-04	W	47.3367	21.5249	7.93237	3.73059	26.6667	2.12476
CMPPV	CMP04	CMP04W_44	Yotveta	Wild	B1K-04-04	W	55.055	24.0942	8.50188	3.97423	18.4	2.13854
CMPPV	CMP04	CMP04W_45	Mibhor	Wild	B1K-04-04	W	51.1722	23.5763	8.64684	3.81729	25.0667	2.26491
CMPPV	CMP04	CMP04W_45	Yotveta	Wild	B1K-04-04	W	51.72	24.4909	9.00204	3.81603	19.3	2.35894
CMPPV	CMP04	CMP04W_46	Mibhor	Wild	B1K-04-04	W	54.52	23.6453	8.61565	3.79368	27	2.27105
CMPPV	CMP04	CMP04W_46	Yotveta	Wild	B1K-04-04	W	48.54	22.674	8.32982	3.74733	18.5	2.22196
CMPPV	CMP09	CMP09C_01	Mibhor	Cultivated	Noga	C	47.3119	22.0244	8.15096	3.65711	32.0667	2.2285
CMPPV	CMP09	CMP09C_01	Yotveta	Cultivated	Noga	C	45.095	21.6523	7.95298	3.61837	23.8	2.19801
CMPPV	CMP09	CMP09C_02	Mibhor	Cultivated	Noga	C	45.8708	20.7761	7.71609	3.63249	23.2	2.12369
CMPPV	CMP09	CMP09C_02	Yotveta	Cultivated	Noga	C	41.88	20.2877	8.01146	3.46037	23.85	2.31517
CMPPV	CMP09	CMP09C_03	Mibhor	Cultivated	Noga	C	41.36	21.0108	8.23602	3.47764	24.8667	2.367
CMPPV	CMP09	CMP09C_03	Yotveta	Cultivated	Noga	C	44.9	21.4706	8.11688	3.47663	23.4333	2.34001
CMPPV	CMP09	CMP09C_04	Mibhor	Cultivated	Noga	C	45.805	21.2783	8.11732	3.57173	29.15	2.27323
CMPPV	CMP09	CMP09C_04	Yotveta	Cultivated	Noga	C	48.495	21.725	8.17632	3.66465	24.15	2.23113
CMPPV	CMP09	CMP09C_05	Mibhor	Cultivated	Noga	C	51.295	23.068	8.18078	3.78985	22.05	2.1559
CMPPV	CMP09	CMP09C_05	Yotveta	Cultivated	Noga	C	40.555	19.7033	7.71186	3.41652	13.05	2.25632
CMPPV	CMP09	CMP09C_06	Mibhor	Cultivated	Noga	C	34.4585	20.5104	8.36841	3.36932	20.4	2.48373
CMPPV	CMP09	CMP09C_06	Yotveta	Cultivated	Noga	C	42.12	22.4365	8.64137	3.5987	19.8667	2.39972
CMPPV	CMP09	CMP09C_07	Mibhor	Cultivated	Noga	C	30.8355	18.7256	7.86002	3.24341	19.6333	2.42457
CMPPV	CMP09	CMP09C_07	Yotveta	Cultivated	Noga	C	34.8833	20.4091	8.3147	3.43471	16	2.42261
CMPPV	CMP09	CMP09C_08	Mibhor	Cultivated	Noga	C	42.4417	20.8753	7.92731	3.55651	20	2.22905
CMPPV	CMP09	CMP09C_08	Yotveta	Cultivated	Noga	C	48.5733	22.0518	8.07879	3.68952	16.2	2.18861
CMPPV	CMP09	CMP09C_09	Mibhor	Cultivated	Noga	C	47.3291	22.675	8.40628	3.71559	28.3	2.25972
CMPPV	CMP09	CMP09C_09	Yotveta	Cultivated	Noga	C	55.5067	24.6744	8.67407	3.89187	20.5667	2.23
CMPPV	CMP09	CMP09C_10	Mibhor	Cultivated	Noga	C	42.2251	19.7246	7.41155	3.61248	25.9667	2.05186
CMPPV	CMP09	CMP09C_10	Yotveta	Cultivated	Noga	C	51.1767	21.7889	7.92688	3.82167	20.9333	2.07348
CMPPV	CMP09	CMP09C_11	Mibhor	Cultivated	Noga	C	45.8958	22.7667	8.63454	3.54534	20.8	2.43962
CMPPV	CMP09	CMP09C_11	Yotveta	Cultivated	Noga	C	49.2633	24.1932	8.46513	3.80496	19	2.2242
CMPPV	CMP09	CMP09C_12	Mibhor	Cultivated	Noga	C	42.6167	20.4886	8.04798	3.54594	30.5	2.26875
CMPPV	CMP09	CMP09C_12	Yotveta	Cultivated	Noga	C	40.98	19.7473	7.54651	3.52423	20.4	2.14109
CMPPV	CMP09	CMP09C_13	Mibhor	Cultivated	Noga	C	46.0995	21.2726	7.99971	3.6837	33.4333	2.17158
CMPPV	CMP09	CMP09C_13	Yotveta	Cultivated	Noga	C	45.54	21.1439	7.75063	3.72188	23.5	2.0816
CMPPV	CMP09	CMP09C_14	Mibhor	Cultivated	Noga	C	44.5222	21.4688	8.03923	3.63714	25.5333	2.21008
CMPPV	CMP09	CMP09C_14	Yotveta	Cultivated	Noga	C	48.52	22.8728	8.35714	3.75372	18.7333	2.22495
CMPPV	CMP09	CMP09C_15	Mibhor	Cultivated	Noga	C	44.7236	21.5551	8.24293	3.63876	26.8	2.26429
CMPPV	CMP09	CMP09C_15	Yotveta	Cultivated	Noga	C	46.28	21.6582	8.04416	3.70691	17.5	2.1681
CMPPV	CMP09	CMP09C_16	Mibhor	Cultivated	Noga	C	49.9418	22.2877	8.17727	3.78541	29.3667	2.15981
CMPPV	CMP09	CMP09C_16	Yotveta	Cultivated	Noga	C	53.47	23.2212	8.16672	3.90535	22.8	2.09109
CMPPV	CMP09	CMP09C_17	Mibhor	Cultivated	Noga	C	48.7085	23.8709	8.86337	3.71081	26.7333	2.38858
CMPPV	CMP09	CMP09C_17	Yotveta	Cultivated	Noga	C	43.065	22.5155	8.36386	3.64553	17.2	2.29115
CMPPV	CMP09	CMP09C_18	Mibhor	Cultivated	Noga	C	41.3238	21.281	8.13911	3.56625	22.6667	2.28173
CMPPV	CMP09	CMP09C_18	Yotveta	Cultivated	Noga	C	45.14	22.6842	8.51157	3.65091	21.1333	2.33261
CMPPV	CMP09	CMP09C_19	Mibhor	Cultivated	Noga	C	42.4048	19.8117	7.40093	3.62876	26.2667	2.03882
CMPPV	CMP09	CMP09C_19	Yotveta	Cultivated	Noga	C	46.08	21.7468	8.10983	3.63204	19.35	2.23311
CMPPV	CMP09	CMP09C_20	Mibhor	Cultivated	Noga	C	44.0306	21.263	7.9311	3.69746	25.6333	2.14308
CMPPV	CMP09	CMP09C_20	Yotveta	Cultivated	Noga	C	44.99	21.3166	7.91992	3.65163	23	2.16895
CMPPV	CMP09	CMP09C_21	Mibhor	Cultivated	Noga	C	39.5233	20.0729	8.111	3.422	29.4333	2.37029
CMPPV	CMP09	CMP09C_21	Yotveta	Cultivated	Noga	C	33.77	19.9024	8.12145	3.25698	23	2.49579
CMPPV	CMP09	CMP09C_22	Mibhor	Cultivated	Noga	C	41.9833	21.3045	8.7017	3.45544	28	2.51845
CMPPV	CMP09	CMP09C_22	Yotveta	Cultivated	Noga	C	46.5867	22.5325	8.51976	3.58524	23.3	2.37975
CMPPV	CMP09	CMP09C_23	Mibhor	Cultivated	Noga	C	41.33	20.4892	8.10354	3.46693	22.7333	2.33725
CMPPV	CMP09	CMP09C_23	Yotveta	Cultivated	Noga	C	46.67	22.0902	8.231	3.59067	21.8	2.29919
CMPPV	CMP09	CMP09C_24	Mibhor	Cultivated	Noga	C	34.75	18.7205	7.96663	3.23348	21.7667	2.46829
CMPPV	CMP09	CMP09C_24	Yotveta	Cultivated	Noga	C	40.44	20.379	8.25651	3.4288	24.2	2.40684
CMPPV	CMP09	CMP09C_25	Mibhor	Cultivated	Noga	C	43.3467	21.7138	8.41179	3.61726	29.0667	2.32472
CMPPV	CMP09	CMP09C_25	Yotveta	Cultivated	Noga	C	45.3567	21.9314	8.34778	3.59923	23.6667	2.31814
CMPPV	CMP09	CMP09C_26	Mibhor	Cultivated	Noga	C	43.3616	19.9539	7.5161	3.6145	29.0667	2.07916
CMPPV	CMP09	CMP09C_26	Yotveta	Cultivated	Noga	C	47.9667	22.4524	8.39042	3.75294	20.5	2.23511
CMPPV	CMP09	CMP09C_27	Mibhor	Cultivated	Noga	C	40.0533	21.0915	7.81168	3.61078	17	2.16546
CMPPV	CMP09	CMP09C_27	Yotveta	Cultivated	Noga	C	38.65	19.9595	7.72167	3.52304	23.7	2.19176
CMPPV	CMP09	CMP09C_28	Mibhor	Cultivated	Noga	C	42.72	21.2346	8.192	3.57522	27.1667	2.29114
CMPPV	CMP09	CMP09C_28	Yotveta	Cultivated	Noga	C	44.055	21.0344	8.0763	3.61897	21.5	2.23144
CMPPV	CMP09	CMP09C_29	Mibhor	Cultivated	Noga	C	40.7733	20.5698	7.81364	3.52726	23.3333	2.21564
CMPPV	CMP09	CMP09C_29	Yotveta	Cultivated	Noga	C	44.49	22.2873	8.35996	3.66239	21.6	2.28036
CMPPV	CMP09	CMP09C_30	Mibhor	Cultivated	Noga	C	43.8467	21.6898	8.44888	3.61078	31.7667	2.34
CMPPV	CMP09	CMP09C_30	Yotveta	Cultivated	Noga	C	44.635	20.8382	7.60384	3.64161	16.25	2.0881
CMPPV	CMP09	CMP09C_31	Mibhor	Cultivated	Noga	C	41.4833	20.6435	8.00448	3.55292	29.1667	2.25003
CMPPV	CMP09	CMP09C_31	Yotveta	Cultivated	Noga	C	48.3	22.2972	8.39175	3.69987	24.45	2.26937
CMPPV	CMP09	CMP09C_32	Mibhor	Cultivated	Noga	C	41.49	20.4963	8.05085	3.54265	29.6333	2.27209
CMPPV	CMP09	CMP09C_32	Yotveta	Cultivated	Noga	C	40.8267	20.2948	8.03996	3.44103	25.4667	2.34405
CMPPV	CMP09	CMP09C_33	Mibhor	Cultivated	Noga	C	50.3537	23.2557	8.33809	3.81718	26.4125	2.18494
CMPPV	CMP09	CMP09C_33	Yotveta	Cultivated	Noga	C	45.8914	20.5344	7.53117	3.70613	19.375	2.03244
CMPPV	CMP09	CMP09C_34	Mibhor	Cultivated	Noga	C	52.72	24.6301	8.7972	3.92096	28.7333	2.24309
CMPPV	CMP09	CMP09C_34	Yotveta	Cultivated	Noga	C	53.89	23.7912	8.56308	3.87598	18.35	2.20866
CMPPV	CMP09	CMP09C_35	Mibhor	Cultivated	Noga	C	42.77	20.9374	7.6844	3.6804	18.0333	2.0894
CMPPV	CMP09	CMP09C_35	Yotveta	Cultivated	Noga	C	39.7467	19.8447	7.83531	3.46485	16.4	2.26339
CMPPV	CMP09	CMP09C_36	Mibhor	Cultivated	Noga	C	43.49	20.7257	8.04143	3.60469	31.9	2.2308
CMPPV	CMP09	CMP09C_36	Yotveta	Cultivated	Noga	C	43.68	21.2237	8.15506	3.60472	22.2667	2.26389
CMPPV	CMP09	CMP09C_37	Mibhor	Cultivated	Noga	C	48.47	21.935	8.135	3.68835	33.8	2.2067
CMPPV	CMP09	CMP09C_37	Yotveta	Cultivated	Noga	C	53.855	24.5093	8.8657	3.80609	28.65	2.32947
CMPPV	CMP09	CMP09C_38	Mibhor	Cultivated	Noga	C	45.72	21.454	8.20111	3.59382	33.1	2.28152
CMPPV	CMP09	CMP09C_38	Yotveta	Cultivated	Noga	C	47.6366	22.3442	8.49352	3.64839	24.6667	2.3289
CMPPV	CMP09	CMP09C_39	Mibhor	Cultivated	Noga	C	44.3665	20.2388	7.71179	3.56579	33.9	2.16267
CMPPV	CMP09	CMP09C_39	Yotveta	Cultivated	Noga	C	41.9133	20.7971	8.14811	3.48675	19.6333	2.33984
CMPPV	CMP09	CMP09C_40	Mibhor	Cultivated	Noga	C	45.7733	21.8708	8.40222	3.59185	27.7	2.33834
CMPPV	CMP09	CMP09C_40	Yotveta	Cultivated	Noga	C	50.9133	22.7027	8.38027	3.73232	25.6667	2.24292
CMPPV	CMP09	CMP09C_41	Mibhor	Cultivated	Noga	C	38.22	20.3673	8.17876	3.35786	26.2	2.43559
CMPPV	CMP09	CMP09C_41	Yotveta	Cultivated	Noga	C	42.1267	21.441	8.4137	3.50022	22.3333	2.40189
CMPPV	CMP09	CMP09C_42	Mibhor	Cultivated	Noga	C	40.78	19.7809	7.89211	3.45693	25.7	2.28455
CMPPV	CMP09	CMP09C_42	Yotveta	Cultivated	Noga	C	39.525	19.0256	7.61988	3.43508	20.6	2.22562
CMPPV	CMP09	CMP09C_43	Mibhor	Cultivated	Noga	C	37.86	18.9634	7.61049	3.40135	29.8	2.23622
CMPPV	CMP09	CMP09C_43	Yotveta	Cultivated	Noga	C	36.725	17.996	7.25627	3.34537	17.1	2.1692
CMPPV	CMP09	CMP09C_44	Mibhor	Cultivated	Noga	C	40.7567	20.2748	7.8928	3.48088	24.7667	2.26593
CMPPV	CMP09	CMP09C_44	Yotveta	Cultivated	Noga	C	43.5867	20.4123	7.65372	3.5591	20.8333	2.15146
CMPPV	CMP09	CMP09C_45	Mibhor	Cultivated	Noga	C	38.54	19.4704	7.41298	3.49052	20.5	2.12418
CMPPV	CMP09	CMP09C_45	Yotveta	Cultivated	Noga	C	35.675	18.8517	7.31388	3.40921	10.25	2.14529
CMPPV	CMP09	CMP09C_46	Mibhor	Cultivated	Noga	C	52.535	24.382	8.88856	3.80343	25.75	2.3368
CMPPV	CMP09	CMP09C_47	Mibhor	Cultivated	Noga	C	53.5733	23.0315	8.10058	3.92463	21.9	2.06273
CMPPV	CMP09	CMP09C_47	Yotveta	Cultivated	Noga	C	59.3267	24.8642	8.32878	4.04139	11	2.06028
CMPPV	CMP09	CMP09C_48	Mibhor	Cultivated	Noga	C	48.4367	22.5392	8.547	3.64163	32.6	2.34695
CMPPV	CMP09	CMP09C_48	Yotveta	Cultivated	Noga	C	47.375	22.1643	8.52034	3.63169	22.05	2.34538
CMPPV	CMP09	CMP09W_01	Mibhor	Wild	B1K-09-03	W	44.763	21.6909	8.31109	3.56549	28.8667	2.33372
CMPPV	CMP09	CMP09W_01	Yotveta	Wild	B1K-09-03	W	41.95	20.5538	8.34589	3.38803	29.25	2.46354
CMPPV	CMP09	CMP09W_02	Mibhor	Wild	B1K-09-03	W	40.6556	20.405	8.01737	3.50595	29.3	2.28669
CMPPV	CMP09	CMP09W_02	Yotveta	Wild	B1K-09-03	W	39.665	20.5186	8.13658	3.47015	35.75	2.34639
CMPPV	CMP09	CMP09W_03	Mibhor	Wild	B1K-09-03	W	47.4159	22.8868	8.77273	3.59044	28.3333	2.44299
CMPPV	CMP09	CMP09W_03	Yotveta	Wild	B1K-09-03	W	45.0433	21.805	8.45702	3.52691	24.5333	2.39791
CMPPV	CMP09	CMP09W_04	Mibhor	Wild	B1K-09-03	W	38.0665	20.0872	7.69923	3.53038	27.3667	2.17998
CMPPV	CMP09	CMP09W_04	Yotveta	Wild	B1K-09-03	W	44.1933	20.7056	7.78702	3.59265	21.9	2.17157
CMPPV	CMP09	CMP09W_05	Mibhor	Wild	B1K-09-03	W	44.92	21.6781	8.13212	3.76531	30.4333	2.15964
CMPPV	CMP09	CMP09W_05	Yotveta	Wild	B1K-09-03	W	47.57	21.7294	8.14286	3.70283	22.0333	2.19972
CMPPV	CMP09	CMP09W_06	Mibhor	Wild	B1K-09-03	W	46.6667	21.3853	8.09934	3.63189	17.6667	2.22861
CMPPV	CMP09	CMP09W_06	Yotveta	Wild	B1K-09-03	W	42.205	19.9569	7.5958	3.51874	15.3	2.15848
CMPPV	CMP09	CMP09W_07	Mibhor	Wild	B1K-09-03	W	44.2533	22.7163	8.86176	3.53492	20.5667	2.5068
CMPPV	CMP09	CMP09W_07	Yotveta	Wild	B1K-09-03	W	47.9533	22.168	8.22722	3.62372	22.6333	2.26899
CMPPV	CMP09	CMP09W_08	Mibhor	Wild	B1K-09-03	W	46.01	22.2764	8.27752	3.66933	20.9	2.25509
CMPPV	CMP09	CMP09W_08	Yotveta	Wild	B1K-09-03	W	47.6467	21.9969	8.11026	3.6672	14.5333	2.21206
CMPPV	CMP09	CMP09W_09	Mibhor	Wild	B1K-09-03	W	48.09	20.7297	7.68566	3.71135	31.3667	2.07065
CMPPV	CMP09	CMP09W_09	Yotveta	Wild	B1K-09-03	W	49.22	22.194	8.0318	3.78274	17.8333	2.12275
CMPPV	CMP09	CMP09W_10	Mibhor	Wild	B1K-09-03	W	43.8194	21.3341	8.11499	3.5907	28.3	2.26013
CMPPV	CMP09	CMP09W_10	Yotveta	Wild	B1K-09-03	W	45.5833	20.5861	7.6795	3.58922	23.3333	2.13937
CMPPV	CMP09	CMP09W_11	Mibhor	Wild	B1K-09-03	W	39.2554	19.6137	7.66172	3.52742	28.9667	2.17386
CMPPV	CMP09	CMP09W_11	Yotveta	Wild	B1K-09-03	W	44.905	19.8924	7.19415	3.68106	24.65	1.9529
CMPPV	CMP09	CMP09W_12	Mibhor	Wild	B1K-09-03	W	40.5296	20.6098	7.9031	3.59469	28.1	2.19873
CMPPV	CMP09	CMP09W_12	Yotveta	Wild	B1K-09-03	W	41.24	19.8399	7.40221	3.57857	23.0333	2.06914
CMPPV	CMP09	CMP09W_13	Mibhor	Wild	B1K-09-03	W	46.0816	22.0716	8.21712	3.73124	25.6333	2.20199
CMPPV	CMP09	CMP09W_13	Yotveta	Wild	B1K-09-03	W	50.915	22.6054	8.00697	3.85454	17.45	2.07548
CMPPV	CMP09	CMP09W_14	Mibhor	Wild	B1K-09-03	W	42.8593	21.5241	8.32178	3.5661	21.1	2.3304
CMPPV	CMP09	CMP09W_14	Yotveta	Wild	B1K-09-03	W	54.8633	24.1673	8.58683	3.8964	20.7333	2.20341
CMPPV	CMP09	CMP09W_15	Mibhor	Wild	B1K-09-03	W	44.2567	21.4498	8.19415	3.63767	32.2	2.25233
CMPPV	CMP09	CMP09W_15	Yotveta	Wild	B1K-09-03	W	42.1033	20.5867	8.14973	3.5642	23.9333	2.28676
CMPPV	CMP09	CMP09W_16	Mibhor	Wild	B1K-09-03	W	38.45	19.7359	7.84969	3.37562	32	2.32803
CMPPV	CMP09	CMP09W_16	Yotveta	Wild	B1K-09-03	W	40.26	20.5409	8.42743	3.41511	22.75	2.46979
CMPPV	CMP09	CMP09W_17	Mibhor	Wild	B1K-09-03	W	46.1737	22.8444	8.59509	3.6862	29.4667	2.33175
CMPPV	CMP09	CMP09W_17	Yotveta	Wild	B1K-09-03	W	47.01	21.7906	8.29532	3.66363	22.7	2.26563
CMPPV	CMP09	CMP09W_18	Mibhor	Wild	B1K-09-03	W	41.2	20.8414	8.27485	3.54081	29.9333	2.33889
CMPPV	CMP09	CMP09W_18	Yotveta	Wild	B1K-09-03	W	51.785	23.673	8.51238	3.82124	19.05	2.22988
CMPPV	CMP09	CMP09W_19	Mibhor	Wild	B1K-09-03	W	38.4267	19.2256	8.1413	3.37172	30.7333	2.41485
CMPPV	CMP09	CMP09W_19	Yotveta	Wild	B1K-09-03	W	33.1533	17.1148	7.32467	3.15322	21.9333	2.34206
CMPPV	CMP09	CMP09W_20	Mibhor	Wild	B1K-09-03	W	45.7531	21.802	8.07354	3.76491	26.4333	2.14403
CMPPV	CMP09	CMP09W_20	Yotveta	Wild	B1K-09-03	W	47.2833	21.3368	7.74642	3.77202	17	2.05374
CMPPV	CMP09	CMP09W_21	Mibhor	Wild	B1K-09-03	W	40.66	21.0834	7.98125	3.60812	21.6	2.21469
CMPPV	CMP09	CMP09W_21	Yotveta	Wild	B1K-09-03	W	44.405	21.7831	8.21477	3.64832	18.4	2.25321
CMPPV	CMP09	CMP09W_22	Mibhor	Wild	B1K-09-03	W	43.5593	21.0992	7.94868	3.59968	19.1333	2.20841
CMPPV	CMP09	CMP09W_22	Yotveta	Wild	B1K-09-03	W	40.35	19.4957	7.62533	3.49193	20.05	2.18417
CMPPV	CMP09	CMP09W_23	Mibhor	Wild	B1K-09-03	W	42.2467	19.9743	7.62765	3.56346	28.4	2.1404
CMPPV	CMP09	CMP09W_23	Yotveta	Wild	B1K-09-03	W	42.18	20.1523	7.95731	3.48526	31.1	2.28433
CMPPV	CMP09	CMP09W_24	Mibhor	Wild	B1K-09-03	W	45.0533	21.2527	7.88643	3.72088	33.0333	2.11989
CMPPV	CMP09	CMP09W_24	Yotveta	Wild	B1K-09-03	W	48.725	22.8384	8.36287	3.79518	20.9	2.20334
CMPPV	CMP09	CMP09W_25	Mibhor	Wild	B1K-09-03	W	39.9867	20.1592	7.79891	3.55916	31.4	2.18977
CMPPV	CMP09	CMP09W_25	Yotveta	Wild	B1K-09-03	W	45.345	20.7201	7.81831	3.65811	22.8	2.13713
CMPPV	CMP09	CMP09W_26	Mibhor	Wild	B1K-09-03	W	39.37	19.3326	7.54949	3.47463	25.9333	2.17624
CMPPV	CMP09	CMP09W_26	Yotveta	Wild	B1K-09-03	W	37.5348	18.8174	7.58587	3.35597	21	2.2684
CMPPV	CMP09	CMP09W_27	Mibhor	Wild	B1K-09-03	W	44.0867	20.3245	7.74873	3.66119	29.3333	2.11573
CMPPV	CMP09	CMP09W_27	Yotveta	Wild	B1K-09-03	W	46.43	20.7078	7.59083	3.68752	24.7	2.06017
CMPPV	CMP09	CMP09W_28	Mibhor	Wild	B1K-09-03	W	41.06	20.7263	8.15831	3.51768	27.8667	2.31977
CMPPV	CMP09	CMP09W_28	Yotveta	Wild	B1K-09-03	W	40.93	21.1902	8.31607	3.45866	20.7	2.40277
CMPPV	CMP09	CMP09W_29	Mibhor	Wild	B1K-09-03	W	43.65	20.2393	7.9327	3.55153	31	2.23173
CMPPV	CMP09	CMP09W_29	Yotveta	Wild	B1K-09-03	W	45.4267	20.5145	7.98433	3.55942	24.3333	2.24837
CMPPV	CMP09	CMP09W_30	Mibhor	Wild	B1K-09-03	W	49.69	22.808	8.30355	3.78193	23.8333	2.19552
CMPPV	CMP09	CMP09W_30	Yotveta	Wild	B1K-09-03	W	48.025	22.35	8.17622	3.6955	19.75	2.20974
CMPPV	CMP09	CMP09W_31	Mibhor	Wild	B1K-09-03	W	47.8333	21.5969	7.69915	3.83329	27.0333	2.00825
CMPPV	CMP09	CMP09W_31	Yotveta	Wild	B1K-09-03	W	53.78	24.3647	8.54876	3.96484	19.9667	2.15488
CMPPV	CMP09	CMP09W_32	Mibhor	Wild	B1K-09-03	W	50.0633	22.7831	8.31299	3.81138	28.8	2.18108
CMPPV	CMP09	CMP09W_32	Yotveta	Wild	B1K-09-03	W	54.6333	24.3363	8.63301	3.89249	22.7667	2.21828
CMPPV	CMP09	CMP09W_33	Mibhor	Wild	B1K-09-03	W	36.41	19.7127	7.88893	3.48357	29.9	2.2646
CMPPV	CMP09	CMP09W_33	Yotveta	Wild	B1K-09-03	W	46.9611	21.9421	8.25523	3.71159	23.5	2.22399
CMPPV	CMP09	CMP09W_34	Mibhor	Wild	B1K-09-03	W	38.2936	19.8576	7.81709	3.49818	32.0667	2.23526
CMPPV	CMP09	CMP09W_34	Yotveta	Wild	B1K-09-03	W	40.52	20.7409	8.17597	3.50438	22.5	2.33282
CMPPV	CMP09	CMP09W_35	Mibhor	Wild	B1K-09-03	W	39.9233	19.2224	7.69131	3.47802	28.8667	2.21142
CMPPV	CMP09	CMP09W_35	Yotveta	Wild	B1K-09-03	W	40.19	19.4541	7.59423	3.45931	17.65	2.19549
CMPPV	CMP09	CMP09W_36	Mibhor	Wild	B1K-09-03	W	36.5867	20.1572	8.13261	3.41572	26.1333	2.38109
CMPPV	CMP09	CMP09W_36	Yotveta	Wild	B1K-09-03	W	41.85	20.4234	7.70932	3.57988	21.3	2.15369
CMPPV	CMP09	CMP09W_37	Mibhor	Wild	B1K-09-03	W	41.2311	21.5784	8.45255	3.50606	24.9667	2.41218
CMPPV	CMP09	CMP09W_37	Yotveta	Wild	B1K-09-03	W	43.8563	20.067	7.63607	3.56216	20.7	2.14267
CMPPV	CMP09	CMP09W_38	Mibhor	Wild	B1K-09-03	W	42.0433	21.8371	8.47807	3.53499	27.1667	2.3981
CMPPV	CMP09	CMP09W_38	Yotveta	Wild	B1K-09-03	W	43.1467	20.6208	7.72428	3.62896	21.7	2.12778
CMPPV	CMP09	CMP09W_39	Mibhor	Wild	B1K-09-03	W	35.9928	18.7501	7.38167	3.46194	22.4	2.13236
CMPPV	CMP09	CMP09W_39	Yotveta	Wild	B1K-09-03	W	43.13	20.4821	7.89924	3.61886	19.5	2.18342
CMPPV	CMP09	CMP09W_40	Mibhor	Wild	B1K-09-03	W	46.258	21.5392	7.93193	3.75555	34.5667	2.11107
CMPPV	CMP09	CMP09W_40	Yotveta	Wild	B1K-09-03	W	45.7267	20.6353	7.66894	3.72414	22.5667	2.05941
CMPPV	CMP09	CMP09W_41	Mibhor	Wild	B1K-09-03	W	43.8625	21.2569	8.16513	3.62724	27.7667	2.25009
CMPPV	CMP09	CMP09W_41	Yotveta	Wild	B1K-09-03	W	44.7367	21.319	8.1169	3.61871	18.9333	2.24202
CMPPV	CMP09	CMP09W_43	Mibhor	Wild	B1K-09-03	W	43.4682	21.8173	8.25912	3.61446	28.1	2.28525
CMPPV	CMP09	CMP09W_43	Yotveta	Wild	B1K-09-03	W	43.265	23.1078	8.82008	3.57584	24.9	2.46719
CMPPV	CMP29	CMP29C_02	Mibhor	Cultivated	Noga	C	47.5317	22.9572	8.41065	3.7592	26.2333	2.23699
CMPPV	CMP29	CMP29C_02	Yotveta	Cultivated	Noga	C	45.94	20.3267	7.40658	3.65092	15.2667	2.02957
CMPPV	CMP29	CMP29C_03	Mibhor	Cultivated	Noga	C	46.8489	22.6411	8.44387	3.75481	20.8	2.24898
CMPPV	CMP29	CMP29C_03	Yotveta	Cultivated	Noga	C	49.6433	22.6463	7.9734	3.75392	19.7	2.12518
CMPPV	CMP29	CMP29C_04	Mibhor	Cultivated	Noga	C	45.3233	22.4852	8.58414	3.60553	27.3333	2.3787
CMPPV	CMP29	CMP29C_04	Yotveta	Cultivated	Noga	C	50.8367	23.3365	8.49322	3.69765	23.7	2.29737
CMPPV	CMP29	CMP29C_05	Mibhor	Cultivated	Noga	C	50.5267	25.4695	8.927	3.88911	24.5	2.29403
CMPPV	CMP29	CMP29C_05	Yotveta	Cultivated	Noga	C	42.7667	21.9079	8.00054	3.75583	21.0667	2.13232
CMPPV	CMP29	CMP29C_06	Mibhor	Cultivated	Noga	C	51.1533	25.289	9.13074	3.84913	23.6667	2.3718
CMPPV	CMP29	CMP29C_06	Yotveta	Cultivated	Noga	C	54.07	27.1123	9.47889	3.90273	17.9	2.42795
CMPPV	CMP29	CMP29C_07	Mibhor	Cultivated	Noga	C	47.7781	22.1558	8.11974	3.79385	30.0333	2.13999
CMPPV	CMP29	CMP29C_07	Yotveta	Cultivated	Noga	C	39.525	20.1172	7.70797	3.52664	11	2.17753
CMPPV	CMP29	CMP29C_08	Mibhor	Cultivated	Noga	C	49.8167	23.9334	8.59877	3.83405	22.9667	2.24325
CMPPV	CMP29	CMP29C_08	Yotveta	Cultivated	Noga	C	47.9933	22.8116	8.50736	3.65707	17.7667	2.33383
CMPPV	CMP29	CMP29C_09	Mibhor	Cultivated	Noga	C	52.1698	23.4703	8.58442	3.80568	20.9667	2.25608
CMPPV	CMP29	CMP29C_09	Yotveta	Cultivated	Noga	C	54.75	24.5022	8.81909	3.80551	17.3	2.31649
CMPPV	CMP29	CMP29C_10	Mibhor	Cultivated	Noga	C	32.5767	18.9526	7.29239	3.38465	14.0667	2.15395
CMPPV	CMP29	CMP29C_10	Yotveta	Cultivated	Noga	C	44.3133	21.8298	7.95542	3.66644	18.7	2.16927
CMPPV	CMP29	CMP29C_11	Mibhor	Cultivated	Noga	C	47.3767	23.3523	8.68633	3.70576	24.4667	2.34294
CMPPV	CMP29	CMP29C_11	Yotveta	Cultivated	Noga	C	53.46	24.1584	8.65121	3.81728	15.45	2.26642
CMPPV	CMP29	CMP29C_12	Mibhor	Cultivated	Noga	C	43.7467	20.6752	8.01765	3.61045	26.4	2.22111
CMPPV	CMP29	CMP29C_12	Yotveta	Cultivated	Noga	C	47.8533	21.5648	8.06762	3.69349	24.2	2.18409
CMPPV	CMP29	CMP29C_13	Mibhor	Cultivated	Noga	C	38.54	20.6311	8.21972	3.4461	21.8333	2.38377
CMPPV	CMP29	CMP29C_13	Yotveta	Cultivated	Noga	C	44.8073	21.1329	8.08726	3.57036	21.7333	2.26626
CMPPV	CMP29	CMP29C_14	Mibhor	Cultivated	Noga	C	43.751	20.8351	7.60043	3.65699	26.4333	2.07803
CMPPV	CMP29	CMP29C_14	Yotveta	Cultivated	Noga	C	45.795	20.7864	7.54517	3.65643	13.6	2.06373
CMPPV	CMP29	CMP29C_15	Mibhor	Cultivated	Noga	C	47.2	23.4831	8.67816	3.77878	29.1333	2.29201
CMPPV	CMP29	CMP29C_15	Yotveta	Cultivated	Noga	C	41.6	18.9882	7.2091	3.46867	19.7	2.09336
CMPPV	CMP29	CMP29C_16	Mibhor	Cultivated	Noga	C	43.0433	20.1788	7.47828	3.62321	25.2667	2.0649
CMPPV	CMP29	CMP29C_16	Yotveta	Cultivated	Noga	C	46.3305	21.6415	7.63675	3.78292	10.8333	2.02155
CMPPV	CMP29	CMP29C_17	Mibhor	Cultivated	Noga	C	44.4267	20.9179	7.93759	3.65438	29.1667	2.17325
CMPPV	CMP29	CMP29C_17	Yotveta	Cultivated	Noga	C	48.1433	21.0552	7.48104	3.77986	19.8	1.97998
CMPPV	CMP29	CMP29C_18	Mibhor	Cultivated	Noga	C	44.3367	21.2668	8.06139	3.6641	30.6333	2.20084
CMPPV	CMP29	CMP29C_18	Yotveta	Cultivated	Noga	C	46.4352	21.1255	7.67392	3.73067	16.1333	2.05446
CMPPV	CMP29	CMP29C_19	Mibhor	Cultivated	Noga	C	47.585	24.3643	9.01112	3.80507	17.25	2.36784
CMPPV	CMP29	CMP29C_19	Yotveta	Cultivated	Noga	C	44.8067	21.6921	7.88696	3.69878	12.6333	2.13328
CMPPV	CMP29	CMP29C_20	Mibhor	Cultivated	Noga	C	44.5717	20.5553	7.64116	3.71307	26.2667	2.05934
CMPPV	CMP29	CMP29C_20	Yotveta	Cultivated	Noga	C	47.66	22.0916	8.12542	3.79389	21.1	2.14394
CMPPV	CMP29	CMP29C_21	Mibhor	Cultivated	Noga	C	43.82	22.1277	8.4674	3.59414	20.5667	2.35251
CMPPV	CMP29	CMP29C_21	Yotveta	Cultivated	Noga	C	46.7667	20.8113	7.54426	3.64527	17.3	2.06928
CMPPV	CMP29	CMP29C_22	Mibhor	Cultivated	Noga	C	43.8226	22.2196	8.54715	3.66115	27.4667	2.33865
CMPPV	CMP29	CMP29C_22	Yotveta	Cultivated	Noga	C	44.52	20.7015	7.7489	3.57826	15.5333	2.1677
CMPPV	CMP29	CMP29C_23	Mibhor	Cultivated	Noga	C	49.95	22.8055	8.21319	3.74861	24.6333	2.19196
CMPPV	CMP29	CMP29C_23	Yotveta	Cultivated	Noga	C	48.0494	22.6281	8.5013	3.59564	19.5	2.36405
CMPPV	CMP29	CMP29C_24	Mibhor	Cultivated	Noga	C	51.9267	23.8011	8.60015	3.82898	26.5	2.24622
CMPPV	CMP29	CMP29C_24	Yotveta	Cultivated	Noga	C	48.42	22.4447	7.89985	3.80859	17.2	2.07435
CMPPV	CMP29	CMP29C_25	Mibhor	Cultivated	Noga	C	48.59	24.6977	9.20799	3.78362	30.5	2.43355
CMPPV	CMP29	CMP29C_25	Yotveta	Cultivated	Noga	C	48.7167	23.4384	8.56925	3.73767	22.3	2.31371
CMPPV	CMP29	CMP29C_26	Mibhor	Cultivated	Noga	C	49.9633	23.1516	8.54761	3.66233	26.9	2.33433
CMPPV	CMP29	CMP29C_26	Yotveta	Cultivated	Noga	C	49.56	23.606	8.63319	3.67883	18.8333	2.34464
CMPPV	CMP29	CMP29C_27	Mibhor	Cultivated	Noga	C	54.24	24.5711	8.53915	3.86745	30.3667	2.2066
CMPPV	CMP29	CMP29C_27	Yotveta	Cultivated	Noga	C	52.1433	25.0674	8.81794	3.83412	20.0333	2.30011
CMPPV	CMP29	CMP29C_28	Mibhor	Cultivated	Noga	C	46.0333	22.9932	8.78892	3.68704	24.8667	2.38404
CMPPV	CMP29	CMP29C_28	Yotveta	Cultivated	Noga	C	46.91	21.636	7.93435	3.59906	18.3	2.2041
CMPPV	CMP29	CMP29C_29	Mibhor	Cultivated	Noga	C	49.13	22.6686	8.17722	3.73678	25.3	2.18925
CMPPV	CMP29	CMP29C_29	Yotveta	Cultivated	Noga	C	52.17	22.3979	7.75232	3.81237	19.15	2.03413
CMPPV	CMP29	CMP29C_30	Mibhor	Cultivated	Noga	C	48.25	22.529	8.11177	3.76801	21.2	2.15496
CMPPV	CMP29	CMP29C_30	Yotveta	Cultivated	Noga	C	44.91	21.5285	7.75703	3.69628	12.1	2.09966
CMPPV	CMP29	CMP29C_31	Mibhor	Cultivated	Noga	C	46.4	21.3281	7.9862	3.69248	26.3	2.163
CMPPV	CMP29	CMP29C_31	Yotveta	Cultivated	Noga	C	47.81	22.2418	8.22312	3.69605	20.35	2.22446
CMPPV	CMP29	CMP29C_33	Mibhor	Cultivated	Noga	C	46.4733	22.437	8.41583	3.72833	28.6	2.25764
CMPPV	CMP29	CMP29C_33	Yotveta	Cultivated	Noga	C	45.0288	21.5183	7.83868	3.70256	17.0333	2.11853
CMPPV	CMP29	CMP29C_35	Mibhor	Cultivated	Noga	C	45.3033	21.4982	7.87237	3.71352	26.2667	2.12101
CMPPV	CMP29	CMP29C_35	Yotveta	Cultivated	Noga	C	44.655	21.5078	7.76385	3.70335	13.15	2.10195
CMPPV	CMP29	CMP29C_36	Mibhor	Cultivated	Noga	C	45.94	24.1222	8.83807	3.69969	27.4333	2.38904
CMPPV	CMP29	CMP29C_36	Yotveta	Cultivated	Noga	C	51.3993	25.1733	9.39428	3.72881	18.25	2.5197
CMPPV	CMP29	CMP29C_37	Mibhor	Cultivated	Noga	C	43.925	22.471	8.4044	3.64488	27.8	2.30523
CMPPV	CMP29	CMP29C_37	Yotveta	Cultivated	Noga	C	52.9667	25.6084	9.45891	3.75339	18.0333	2.51998
CMPPV	CMP29	CMP29C_38	Mibhor	Cultivated	Noga	C	45.2962	21.5898	7.87876	3.66001	31.2667	2.15159
CMPPV	CMP29	CMP29C_38	Yotveta	Cultivated	Noga	C	46.63	21.7974	8.28981	3.60727	15.9667	2.29741
CMPPV	CMP29	CMP29C_39	Mibhor	Cultivated	Noga	C	43.3033	22.0271	8.23356	3.59235	26.5667	2.29336
CMPPV	CMP29	CMP29C_39	Yotveta	Cultivated	Noga	C	48.29	24.451	9.10124	3.62559	17.55	2.51165
CMPPV	CMP29	CMP29C_40	Mibhor	Cultivated	Noga	C	47.415	22.4656	8.20102	3.73415	29.2	2.19942
CMPPV	CMP29	CMP29C_40	Yotveta	Cultivated	Noga	C	49.175	22.6053	8.42322	3.73384	18.95	2.25573
CMPPV	CMP29	CMP29C_41	Mibhor	Cultivated	Noga	C	47.3	23.5554	9.05036	3.5993	22.0333	2.51595
CMPPV	CMP29	CMP29C_41	Yotveta	Cultivated	Noga	C	48.59	22.3939	8.19555	3.6578	18.4	2.2429
CMPPV	CMP29	CMP29C_42	Mibhor	Cultivated	Noga	C	46.56	22.9379	8.34893	3.72696	27.4333	2.23931
CMPPV	CMP29	CMP29C_42	Yotveta	Cultivated	Noga	C	52.03	23.7174	8.43964	3.75758	17.05	2.24585
CMPPV	CMP29	CMP29C_43	Mibhor	Cultivated	Noga	C	44.38	20.3299	7.65526	3.5903	27.1667	2.13131
CMPPV	CMP29	CMP29C_43	Yotveta	Cultivated	Noga	C	47.1048	20.9778	7.59427	3.72789	19.8333	2.03661
CMPPV	CMP29	CMP29C_44	Mibhor	Cultivated	Noga	C	44.9733	21.9745	8.43239	3.6076	28.2333	2.33789
CMPPV	CMP29	CMP29C_44	Yotveta	Cultivated	Noga	C	44.1567	20.0502	7.51785	3.56841	21.1333	2.10694
CMPPV	CMP29	CMP29C_47	Mibhor	Cultivated	Noga	C	40.9133	20.4636	7.7885	3.53473	24.2333	2.20224
CMPPV	CMP29	CMP29C_47	Yotveta	Cultivated	Noga	C	50.7967	24.0382	8.31172	3.87534	17.8	2.14328
CMPPV	CMP29	CMP29C_48	Mibhor	Cultivated	Noga	C	49.0433	23.4076	8.74084	3.67336	28.1	2.37834
CMPPV	CMP29	CMP29C_48	Yotveta	Cultivated	Noga	C	55.6167	25.502	9.20709	3.76348	22.0667	2.44856
CMPPV	CMP29	CMP29C_49	Mibhor	Cultivated	Noga	C	44.4733	21.838	8.18462	3.63594	30.8	2.25496
CMPPV	CMP29	CMP29C_49	Yotveta	Cultivated	Noga	C	44.725	21.0936	7.54499	3.72923	13.35	2.02215
CMPPV	CMP29	CMP29C_50	Mibhor	Cultivated	Noga	C	47.36	22.1153	8.21684	3.69069	28.4667	2.22626
CMPPV	CMP29	CMP29C_50	Yotveta	Cultivated	Noga	C	45.885	21.4172	7.90823	3.69589	13.1	2.13954
CMPPV	CMP29	CMP29C_51	Mibhor	Cultivated	Noga	C	41.3481	20.6222	7.79293	3.52609	13.8667	2.20927
CMPPV	CMP29	CMP29C_51	Yotveta	Cultivated	Noga	C	47.7167	23.4957	8.85911	3.63429	8.96667	2.43457
CMPPV	CMP29	CMP29W_02	Mibhor	Wild	B1K-29-13	W	41.41	20.3896	7.58298	3.65482	21.2333	2.08042
CMPPV	CMP29	CMP29W_02	Yotveta	Wild	B1K-29-13	W	43.46	19.7919	7.28438	3.62209	18.1	2.01535
CMPPV	CMP29	CMP29W_03	Mibhor	Wild	B1K-29-13	W	43.09	20.6066	7.63049	3.64875	26.0667	2.08586
CMPPV	CMP29	CMP29W_03	Yotveta	Wild	B1K-29-13	W	46.605	21.0396	7.90422	3.6333	10.75	2.1692
CMPPV	CMP29	CMP29W_04	Mibhor	Wild	B1K-29-13	W	45.78	22.6322	8.28355	3.71914	28.9333	2.22687
CMPPV	CMP29	CMP29W_04	Yotveta	Wild	B1K-29-13	W	45.1267	21.7667	8.04875	3.64178	13.7667	2.21027
CMPPV	CMP29	CMP29W_05	Mibhor	Wild	B1K-29-13	W	46.1357	22.1721	8.16238	3.68926	25.6	2.20869
CMPPV	CMP29	CMP29W_05	Yotveta	Wild	B1K-29-13	W	42.23	19.49	7.24931	3.55716	16.85	2.04279
CMPPV	CMP29	CMP29W_06	Mibhor	Wild	B1K-29-13	W	45.0867	22.6954	8.49601	3.635	19.8333	2.33722
CMPPV	CMP29	CMP29W_06	Yotveta	Wild	B1K-29-13	W	42.565	20.4834	7.57986	3.67147	13.05	2.07339
CMPPV	CMP29	CMP29W_08	Mibhor	Wild	B1K-29-13	W	46.0089	21.0929	7.90151	3.71034	30.5667	2.12927
CMPPV	CMP29	CMP29W_08	Yotveta	Wild	B1K-29-13	W	44.8867	20.5082	7.66962	3.60753	18.5667	2.12884
CMPPV	CMP29	CMP29W_09	Mibhor	Wild	B1K-29-13	W	37.435	18.3352	6.98332	3.68436	19.3	1.89231
CMPPV	CMP29	CMP29W_09	Yotveta	Wild	B1K-29-13	W	39.745	21.6938	8.13882	3.66479	12.45	2.22213
CMPPV	CMP29	CMP29W_10	Mibhor	Wild	B1K-29-13	W	45.7233	22.8237	8.53121	3.67766	28.6667	2.31744
CMPPV	CMP29	CMP29W_10	Yotveta	Wild	B1K-29-13	W	44.1067	20.116	7.32648	3.65643	19.4	2.00303
CMPPV	CMP29	CMP29W_11	Mibhor	Wild	B1K-29-13	W	43.99	21.0398	7.92542	3.67238	26	2.1575
CMPPV	CMP29	CMP29W_11	Yotveta	Wild	B1K-29-13	W	44.755	19.8784	7.0677	3.75961	15.15	1.87991
CMPPV	CMP29	CMP29W_12	Mibhor	Wild	B1K-29-13	W	48.39	24.0682	9.17743	3.62108	19.6667	2.53409
CMPPV	CMP29	CMP29W_12	Yotveta	Wild	B1K-29-13	W	50.41	23.1158	8.4424	3.70775	18.4333	2.27976
CMPPV	CMP29	CMP29W_13	Mibhor	Wild	B1K-29-13	W	51.1433	24.871	9.17453	3.70054	22.4333	2.48035
CMPPV	CMP29	CMP29W_13	Yotveta	Wild	B1K-29-13	W	49.285	22.9384	8.52034	3.68613	16.85	2.31527
CMPPV	CMP29	CMP29W_14	Mibhor	Wild	B1K-29-13	W	44.16	22.4858	8.49465	3.59393	24.6	2.36685
CMPPV	CMP29	CMP29W_14	Yotveta	Wild	B1K-29-13	W	44.745	21.0427	7.95959	3.56306	13.15	2.23659
CMPPV	CMP29	CMP29W_15	Mibhor	Wild	B1K-29-13	W	45.4767	22.8529	8.76817	3.57093	23.0667	2.45606
CMPPV	CMP29	CMP29W_15	Yotveta	Wild	B1K-29-13	W	42.5866	22.9871	9.26326	3.42087	21.6667	2.70788
CMPPV	CMP29	CMP29W_16	Mibhor	Wild	B1K-29-13	W	45.48	21.6662	8.16368	3.59865	26.9667	2.26805
CMPPV	CMP29	CMP29W_16	Yotveta	Wild	B1K-29-13	W	45.7267	23.0692	8.51658	3.58231	19.9	2.3758
CMPPV	CMP29	CMP29W_17	Mibhor	Wild	B1K-29-13	W	46.0233	22.8848	8.66299	3.50303	28.3667	2.47032
CMPPV	CMP29	CMP29W_17	Yotveta	Wild	B1K-29-13	W	47.74	22.762	8.62991	3.53886	21.5667	2.4371
CMPPV	CMP29	CMP29W_18	Mibhor	Wild	B1K-29-13	W	42.12	21.9987	8.48883	3.48091	23.6667	2.43964
CMPPV	CMP29	CMP29W_18	Yotveta	Wild	B1K-29-13	W	49.685	24.0837	9.10248	3.65663	19	2.49127
CMPPV	CMP29	CMP29W_19	Mibhor	Wild	B1K-29-13	W	37.26	21.471	8.54824	3.47078	26.5667	2.46226
CMPPV	CMP29	CMP29W_19	Yotveta	Wild	B1K-29-13	W	48.8687	24.0793	8.90129	3.73496	24.7333	2.37724
CMPPV	CMP29	CMP29W_21	Mibhor	Wild	B1K-29-13	W	41.89	20.4616	7.65053	3.55418	24.4667	2.15312
CMPPV	CMP29	CMP29W_21	Yotveta	Wild	B1K-29-13	W	40.075	22.0463	8.55338	3.591	19.15	2.37564
CMPPV	CMP29	CMP29W_22	Mibhor	Wild	B1K-29-13	W	48.01	22.5824	8.2577	3.79808	27.6333	2.17429
CMPPV	CMP29	CMP29W_22	Yotveta	Wild	B1K-29-13	W	44.3567	21.7708	8.07332	3.66582	17.5667	2.20078
CMPPV	CMP29	CMP29W_23	Mibhor	Wild	B1K-29-13	W	45.7042	22.7221	8.49164	3.72563	30.9667	2.27832
CMPPV	CMP29	CMP29W_23	Yotveta	Wild	B1K-29-13	W	42.5433	21.0352	7.91542	3.5415	19.6333	2.24104
CMPPV	CMP29	CMP29W_24	Mibhor	Wild	B1K-29-13	W	46.32	21.925	8.00902	3.77369	29.8667	2.12207
CMPPV	CMP29	CMP29W_24	Yotveta	Wild	B1K-29-13	W	46.945	21.7607	8.14115	3.68998	21	2.20623
CMPPV	CMP29	CMP29W_25	Mibhor	Wild	B1K-29-13	W	47.9475	22.4534	8.31889	3.73427	30.0333	2.22683
CMPPV	CMP29	CMP29W_25	Yotveta	Wild	B1K-29-13	W	50.1333	22.4857	8.24085	3.74253	20.1333	2.20157
CMPPV	CMP29	CMP29W_26	Mibhor	Wild	B1K-29-13	W	45.2867	21.9382	8.28447	3.59937	23.2	2.30934
CMPPV	CMP29	CMP29W_26	Yotveta	Wild	B1K-29-13	W	40.0345	22.1881	8.18586	3.58311	6.26667	2.28378
CMPPV	CMP29	CMP29W_27	Mibhor	Wild	B1K-29-13	W	47.6133	23.0995	8.40927	3.85229	26.2333	2.18331
CMPPV	CMP29	CMP29W_27	Yotveta	Wild	B1K-29-13	W	48.28	22.9294	8.2946	3.75516	17.15	2.20879
CMPPV	CMP29	CMP29W_28	Mibhor	Wild	B1K-29-13	W	42.99	20.8589	7.72565	3.65807	33.1667	2.11242
CMPPV	CMP29	CMP29W_28	Yotveta	Wild	B1K-29-13	W	39.4	20.6405	8.03588	3.48569	22.5667	2.30811
CMPPV	CMP29	CMP29W_29	Mibhor	Wild	B1K-29-13	W	48.5433	24.3419	8.84936	3.72827	29.0333	2.37477
CMPPV	CMP29	CMP29W_29	Yotveta	Wild	B1K-29-13	W	38.96	22.9152	9.05388	3.47936	14.8	2.60711
CMPPV	CMP29	CMP29W_30	Mibhor	Wild	B1K-29-13	W	45.2733	22.6792	8.16805	3.67473	24.0667	2.22174
CMPPV	CMP29	CMP29W_30	Yotveta	Wild	B1K-29-13	W	47.0967	23.935	8.71422	3.69071	17.4333	2.36029
CMPPV	CMP29	CMP29W_31	Mibhor	Wild	B1K-29-13	W	42.85	22.0683	8.1239	3.6394	20.7333	2.23224
CMPPV	CMP29	CMP29W_31	Yotveta	Wild	B1K-29-13	W	40.58	22.8301	8.4935	3.65606	15.2333	2.32401
CMPPV	CMP29	CMP29W_32	Mibhor	Wild	B1K-29-13	W	44.33	22.5642	8.34531	3.58732	21.3667	2.32298
CMPPV	CMP29	CMP29W_32	Yotveta	Wild	B1K-29-13	W	42.49	22.576	8.745	3.48591	19.15	2.51133
CMPPV	CMP29	CMP29W_33	Mibhor	Wild	B1K-29-13	W	51.0933	24.0486	8.54272	3.82405	16.6333	2.23303
CMPPV	CMP29	CMP29W_33	Yotveta	Wild	B1K-29-13	W	41.59	20.7414	8.01631	3.52691	16.8667	2.27412
CMPPV	CMP29	CMP29W_34	Mibhor	Wild	B1K-29-13	W	47.2567	21.0729	7.69562	3.75755	31.0667	2.0483
CMPPV	CMP29	CMP29W_34	Yotveta	Wild	B1K-29-13	W	43.7733	20.7032	7.70245	3.666	17.4333	2.10275
CMPPV	CMP29	CMP29W_35	Mibhor	Wild	B1K-29-13	W	50.9261	23.78	8.91258	3.68189	11.85	2.42068
CMPPV	CMP29	CMP29W_35	Yotveta	Wild	B1K-29-13	W	43.1836	20.4454	7.66294	3.56966	16.2333	2.15266
CMPPV	CMP29	CMP29W_36	Mibhor	Wild	B1K-29-13	W	50.0568	24.3028	8.87485	3.75999	17.1	2.36318
CMPPV	CMP29	CMP29W_36	Yotveta	Wild	B1K-29-13	W	43.35	22.8164	8.72393	3.54404	8.7	2.47123
CMPPV	CMP29	CMP29W_37	Mibhor	Wild	B1K-29-13	W	41.8548	20.4712	7.68996	3.65397	25.5	2.11442
CMPPV	CMP29	CMP29W_37	Yotveta	Wild	B1K-29-13	W	46.9564	21.7972	8.0209	3.76764	17.1667	2.12947
CMPPV	CMP29	CMP29W_38	Mibhor	Wild	B1K-29-13	W	46.64	22.3358	8.31164	3.67049	25.6	2.26703
CMPPV	CMP29	CMP29W_38	Yotveta	Wild	B1K-29-13	W	46.1567	21.2403	7.77908	3.65779	14.6667	2.12821
CMPPV	CMP29	CMP29W_39	Mibhor	Wild	B1K-29-13	W	45.4633	21.5166	8.24724	3.55272	30.2	2.32019
CMPPV	CMP29	CMP29W_39	Yotveta	Wild	B1K-29-13	W	48.875	22.2365	8.55779	3.60805	21.85	2.37152
CMPPV	CMP29	CMP29W_40	Mibhor	Wild	B1K-29-13	W	46.7433	22.0463	8.16707	3.60386	26.3	2.2658
CMPPV	CMP29	CMP29W_40	Yotveta	Wild	B1K-29-13	W	51.23	24.5554	8.98446	3.72943	20.7	2.40772
CMPPV	CMP29	CMP29W_41	Mibhor	Wild	B1K-29-13	W	43.2733	21.6917	8.37634	3.50207	30.1667	2.39064
CMPPV	CMP29	CMP29W_41	Yotveta	Wild	B1K-29-13	W	47.5633	22.0356	8.09981	3.64109	18.7	2.22244
CMPPV	CMP29	CMP29W_42	Mibhor	Wild	B1K-29-13	W	42.7648	21.0678	8.12123	3.49645	29.3667	2.3245
CMPPV	CMP29	CMP29W_42	Yotveta	Wild	B1K-29-13	W	48.1567	21.7453	8.01236	3.63986	20.9333	2.20277
CMPPV	CMP29	CMP29W_43	Mibhor	Wild	B1K-29-13	W	48.2667	24.5138	9.23726	3.64164	32.3667	2.53017
CMPPV	CMP29	CMP29W_43	Yotveta	Wild	B1K-29-13	W	48.925	22.7704	8.41067	3.66236	22.85	2.29903
CMPPV	CMP29	CMP29W_44	Mibhor	Wild	B1K-29-13	W	40.9133	21.519	8.21684	3.50035	19.1	2.34511
CMPPV	CMP29	CMP29W_44	Yotveta	Wild	B1K-29-13	W	43.155	20.3134	7.56239	3.51153	16.8	2.1536
CMPPV	CMP29	CMP29W_45	Mibhor	Wild	B1K-29-13	W	43.3067	20.0504	7.41899	3.64363	27.6667	2.03562
CMPPV	CMP29	CMP29W_45	Yotveta	Wild	B1K-29-13	W	50.5267	21.6889	7.77527	3.80538	21.8333	2.0445
CMPPV	CMP29	CMP29W_46	Mibhor	Wild	B1K-29-13	W	47.075	21.9057	8.13133	3.76805	25.1	2.15667
CMPPV	CMP29	CMP29W_46	Yotveta	Wild	B1K-29-13	W	47.99	21.0532	7.4973	3.74779	15.7	2.00295
CMPPV	CMP29	CMP29W_47	Mibhor	Wild	B1K-29-13	W	43.74	20.3989	7.53043	3.70618	27.8	2.03281
CMPPV	CMP29	CMP29W_47	Yotveta	Wild	B1K-29-13	W	44.2567	19.4421	7.13799	3.62016	18.4333	1.97229
CMPPV	CMP29	CMP29W_48	Mibhor	Wild	B1K-29-13	W	42.97	20.5185	7.76047	3.61136	32.35	2.1474
CMPPV	CMP29	CMP29W_48	Yotveta	Wild	B1K-29-13	W	51.2967	22.3131	7.85417	3.83294	17.9667	2.04911
CMPPV	CMP29	CMP29W_49	Mibhor	Wild	B1K-29-13	W	46.9767	22.0561	7.89481	3.74665	29.3333	2.10721
CMPPV	CMP29	CMP29W_49	Yotveta	Wild	B1K-29-13	W	50.34	22.3521	7.67581	3.85252	18.95	1.99263
CMPPV	CMP50	CMP50C_01	Mibhor	Cultivated	Noga	C	45.415	22.7884	8.49324	3.61368	27.1	2.34689
CMPPV	CMP50	CMP50C_01	Yotveta	Cultivated	Noga	C	49.355	22.8038	8.51567	3.65519	13.6	2.32805
CMPPV	CMP50	CMP50C_02	Mibhor	Cultivated	Noga	C	42.6133	22.4629	8.33075	3.52914	18.2333	2.36754
CMPPV	CMP50	CMP50C_02	Yotveta	Cultivated	Noga	C	42.08	21.8733	8.171	3.61012	15.8667	2.26048
CMPPV	CMP50	CMP50C_03	Mibhor	Cultivated	Noga	C	42.47	22.6027	8.66571	3.50411	19.3333	2.47293
CMPPV	CMP50	CMP50C_03	Yotveta	Cultivated	Noga	C	48.56	23.6076	8.7739	3.61491	11.8	2.42714
CMPPV	CMP50	CMP50C_04	Mibhor	Cultivated	Noga	C	46.4333	22.6584	8.27497	3.72137	25.1667	2.22217
CMPPV	CMP50	CMP50C_04	Yotveta	Cultivated	Noga	C	46.0767	22.1397	8.05969	3.6189	17.2	2.22786
CMPPV	CMP50	CMP50C_05	Mibhor	Cultivated	Noga	C	46.8133	21.8003	8.0946	3.74316	27.8667	2.16195
CMPPV	CMP50	CMP50C_05	Yotveta	Cultivated	Noga	C	45.8267	21.2614	7.71594	3.69847	20.9	2.08682
CMPPV	CMP50	CMP50C_06	Mibhor	Cultivated	Noga	C	43.6733	20.3376	7.47937	3.64803	27.1	2.05061
CMPPV	CMP50	CMP50C_06	Yotveta	Cultivated	Noga	C	45.3333	21.3491	7.82055	3.73554	18.9667	2.09362
CMPPV	CMP50	CMP50C_07	Mibhor	Cultivated	Noga	C	47.8967	22.7435	8.35819	3.77757	27.0333	2.21145
CMPPV	CMP50	CMP50C_07	Yotveta	Cultivated	Noga	C	42	19.5308	7.41026	3.57707	20.5	2.0716
CMPPV	CMP50	CMP50C_08	Mibhor	Cultivated	Noga	C	47.8467	23.0113	8.39327	3.74522	30.2333	2.2414
CMPPV	CMP50	CMP50C_08	Yotveta	Cultivated	Noga	C	45.21	20.6484	7.62032	3.67926	18.5667	2.07248
CMPPV	CMP50	CMP50C_09	Mibhor	Cultivated	Noga	C	49.6418	25.6579	10.0879	3.61448	16	2.79081
CMPPV	CMP50	CMP50C_09	Yotveta	Cultivated	Noga	C	51.39	24.565	8.97445	3.61958	18.7	2.47942
CMPPV	CMP50	CMP50C_11	Mibhor	Cultivated	Noga	C	45.3833	20.4877	7.63764	3.59443	30.1333	2.12052
CMPPV	CMP50	CMP50C_11	Yotveta	Cultivated	Noga	C	43.5233	20.2733	7.84456	3.59183	21.3	2.18455
CMPPV	CMP50	CMP50C_12	Mibhor	Cultivated	Noga	C	50.46	23.0481	8.20618	3.82531	25.3	2.14934
CMPPV	CMP50	CMP50C_12	Yotveta	Cultivated	Noga	C	60.325	26.9601	9.14518	4.0235	16.75	2.27289
CMPPV	CMP50	CMP50C_13	Mibhor	Cultivated	Noga	C	39.6167	21.5544	8.44126	3.38708	18.7333	2.49283
CMPPV	CMP50	CMP50C_13	Yotveta	Cultivated	Noga	C	39.8533	21.1988	8.54446	3.35778	14.3	2.54198
CMPPV	CMP50	CMP50C_15	Mibhor	Cultivated	Noga	C	43.9567	22.2193	8.33284	3.59886	18.1	2.31979
CMPPV	CMP50	CMP50C_15	Yotveta	Cultivated	Noga	C	44.33	23.084	8.75724	3.6095	15.85	2.42616
CMPPV	CMP50	CMP50C_16	Yotveta	Cultivated	Noga	C	42.68	21.1989	8.16667	3.57605	22.8	2.28371
CMPPV	CMP50	CMP50C_17	Mibhor	Cultivated	Noga	C	37.5567	20.1044	7.51338	3.52089	18.6667	2.13563
CMPPV	CMP50	CMP50C_17	Yotveta	Cultivated	Noga	C	38.2233	20.5152	7.93777	3.42586	11.4	2.31725
CMPPV	CMP50	CMP50C_18	Mibhor	Cultivated	Noga	C	42.98	22.9494	8.52273	3.61831	20.5	2.35544
CMPPV	CMP50	CMP50C_18	Yotveta	Cultivated	Noga	C	48.305	23.827	8.58097	3.67997	20.6	2.33263
CMPPV	CMP50	CMP50C_19	Mibhor	Cultivated	Noga	C	28.13	18.9935	7.49837	3.32165	8	2.25742
CMPPV	CMP50	CMP50C_19	Yotveta	Cultivated	Noga	C	32.805	20.904	8.72772	3.27576	6.35	2.66847
CMPPV	CMP50	CMP50C_20	Mibhor	Cultivated	Noga	C	36.366	23.5436	9.11104	3.50884	6.35	2.58589
CMPPV	CMP50	CMP50C_20	Yotveta	Cultivated	Noga	C	38.2333	20.086	7.63154	3.53303	19.7667	2.15544
CMPPV	CMP50	CMP50C_21	Mibhor	Cultivated	Noga	C	42.1367	21.0974	7.60075	3.66014	13.9333	2.07658
CMPPV	CMP50	CMP50C_21	Yotveta	Cultivated	Noga	C	42.04	20.8275	8.1073	3.52635	14.3	2.29819
CMPPV	CMP50	CMP50C_22	Mibhor	Cultivated	Noga	C	38.42	21.7006	8.22283	3.46008	18.5667	2.37535
CMPPV	CMP50	CMP50C_22	Yotveta	Cultivated	Noga	C	29.8833	17.3188	7.18162	3.26319	10.1333	2.1999
CMPPV	CMP50	CMP50C_23	Mibhor	Cultivated	Noga	C	52.2521	26.5404	9.9398	3.80939	16.4	2.60123
CMPPV	CMP50	CMP50C_23	Yotveta	Cultivated	Noga	C	41.1767	22.3197	8.28503	3.55773	6.03333	2.32424
CMPPV	CMP50	CMP50C_24	Mibhor	Cultivated	Noga	C	43.1433	21.5665	8.15069	3.64032	21.6	2.23737
CMPPV	CMP50	CMP50C_24	Yotveta	Cultivated	Noga	C	42.3033	20.5051	7.85676	3.59805	14.9	2.18378
CMPPV	CMP50	CMP50C_25	Mibhor	Cultivated	Noga	C	49.6267	23.166	8.30883	3.79431	26.0333	2.19024
CMPPV	CMP50	CMP50C_25	Yotveta	Cultivated	Noga	C	47.8233	22.9713	8.38469	3.69287	13.9333	2.2697
CMPPV	CMP50	CMP50C_26	Mibhor	Cultivated	Noga	C	38.8367	21.9138	8.36899	3.50997	18.3	2.38446
CMPPV	CMP50	CMP50C_26	Yotveta	Cultivated	Noga	C	33.5267	20.2166	8.33879	3.29031	11.3333	2.53201
CMPPV	CMP50	CMP50C_27	Mibhor	Cultivated	Noga	C	44.865	23.0638	8.46228	3.67762	12.15	2.29747
CMPPV	CMP50	CMP50C_27	Yotveta	Cultivated	Noga	C	43.595	23.0351	8.61554	3.53392	13	2.44003
CMPPV	CMP50	CMP50C_28	Mibhor	Cultivated	Noga	C	42.84	23.4565	8.94997	3.59558	13.2	2.49227
CMPPV	CMP50	CMP50C_28	Yotveta	Cultivated	Noga	C	16.5	14	5.5	3.4994	2	1.5717
CMPPV	CMP50	CMP50C_29	Mibhor	Cultivated	Noga	C	46.52	22.328	8.0095	3.75701	28.5667	2.13206
CMPPV	CMP50	CMP50C_29	Yotveta	Cultivated	Noga	C	40.11	21.6411	8.36859	3.48462	11.8	2.42106
CMPPV	CMP50	CMP50C_30	Mibhor	Cultivated	Noga	C	29.78	22.5197	8.1593	3.61554	19.5667	2.25681
CMPPV	CMP50	CMP50C_30	Yotveta	Cultivated	Noga	C	42.4267	21.3634	8.0381	3.57378	9.93333	2.25012
CMPPV	CMP50	CMP50C_31	Mibhor	Cultivated	Noga	C	29.44	19.2613	7.57609	3.26038	10.7	2.32368
CMPPV	CMP50	CMP50C_31	Yotveta	Cultivated	Noga	C	33.62	19.7886	7.60103	3.32666	14.35	2.28521
CMPPV	CMP50	CMP50C_32	Mibhor	Cultivated	Noga	C	39.2733	22.2231	8.53328	3.40976	28.0667	2.50284
CMPPV	CMP50	CMP50C_32	Yotveta	Cultivated	Noga	C	39.8033	22.7378	8.99086	3.37196	20.4667	2.66564
CMPPV	CMP50	CMP50C_33	Mibhor	Cultivated	Noga	C	43.1251	21.1832	7.72978	3.62162	19.8	2.13749
CMPPV	CMP50	CMP50C_33	Yotveta	Cultivated	Noga	C	49.4533	24.5403	8.6098	3.74398	11.3333	2.29925
CMPPV	CMP50	CMP50C_34	Mibhor	Cultivated	Noga	C	35.6396	19.8984	7.5629	3.42235	17.7333	2.20924
CMPPV	CMP50	CMP50C_34	Yotveta	Cultivated	Noga	C	38.52	20.832	7.72608	3.46885	11.6	2.22677
CMPPV	CMP50	CMP50C_35	Mibhor	Cultivated	Noga	C	33.8293	20.0758	7.90305	3.36134	17.7333	2.34793
CMPPV	CMP50	CMP50C_35	Yotveta	Cultivated	Noga	C	39.26	20.6828	7.92612	3.44694	13.9667	2.3023
CMPPV	CMP50	CMP50C_36	Mibhor	Cultivated	Noga	C	43.75	21.5045	7.85221	3.59942	24.1	2.18087
CMPPV	CMP50	CMP50C_36	Yotveta	Cultivated	Noga	C	43.665	22.1935	8.36225	3.57083	15.7	2.34577
CMPPV	CMP50	CMP50C_37	Mibhor	Cultivated	Noga	C	39.4262	20.2646	7.59163	3.60662	16.8	2.10463
CMPPV	CMP50	CMP50C_37	Yotveta	Cultivated	Noga	C	39.56	20.4466	7.69338	3.67375	5.26667	2.09448
CMPPV	CMP50	CMP50C_38	Mibhor	Cultivated	Noga	C	47.2967	23.6149	8.49731	3.65951	21.7333	2.32225
CMPPV	CMP50	CMP50C_38	Yotveta	Cultivated	Noga	C	49.4997	24.006	8.94625	3.6475	9.5	2.45591
CMPPV	CMP50	CMP50C_39	Mibhor	Cultivated	Noga	C	49.465	21.9904	7.95758	3.69609	32.1	2.15294
CMPPV	CMP50	CMP50C_39	Yotveta	Cultivated	Noga	C	47.305	21.8803	7.95162	3.71565	13.6	2.13915
CMPPV	CMP50	CMP50C_40	Mibhor	Cultivated	Noga	C	36.9033	21.3462	8.23767	3.45242	20.5667	2.38875
CMPPV	CMP50	CMP50C_40	Yotveta	Cultivated	Noga	C	35.3	19.1057	7.76415	3.2264	5.53333	2.40731
CMPPV	CMP50	CMP50C_41	Mibhor	Cultivated	Noga	C	48.7989	22.189	7.88479	3.79539	28.2667	2.07778
CMPPV	CMP50	CMP50C_41	Yotveta	Cultivated	Noga	C	51.3033	22.4414	8.00796	3.79971	19.3667	2.10762
CMPPV	CMP50	CMP50C_42	Mibhor	Cultivated	Noga	C	42.77	21.4645	8.13345	3.5981	16.2333	2.25739
CMPPV	CMP50	CMP50C_42	Yotveta	Cultivated	Noga	C	43.0633	20.8245	7.8393	3.55614	13.1333	2.21965
CMPPV	CMP50	CMP50C_43	Mibhor	Cultivated	Noga	C	47.4926	24.1287	8.60714	3.73315	15.4	2.30777
CMPPV	CMP50	CMP50C_43	Yotveta	Cultivated	Noga	C	51.03	24.7289	8.68949	3.83654	11.3667	2.26506
CMPPV	CMP50	CMP50C_44	Mibhor	Cultivated	Noga	C	47.165	21.808	7.82197	3.76432	29.05	2.07916
CMPPV	CMP50	CMP50C_44	Yotveta	Cultivated	Noga	C	45.2533	22.0389	8.05399	3.77225	7.26667	2.13661
CMPPV	CMP50	CMP50C_45	Mibhor	Cultivated	Noga	C	42.825	22.407	8.71291	3.44347	16.25	2.52734
CMPPV	CMP50	CMP50C_45	Yotveta	Cultivated	Noga	C	37.18	20.6749	8.16776	3.31257	8.35	2.46579
CMPPV	CMP50	CMP50C_47	Mibhor	Cultivated	Noga	C	40.4867	20.7388	7.80969	3.5476	18.5667	2.21959
CMPPV	CMP50	CMP50C_47	Yotveta	Cultivated	Noga	C	37.7781	21.5839	8.55858	3.42237	15.5	2.49631
CMPPV	CMP50	CMP50C_48	Mibhor	Cultivated	Noga	C	40.37	21.2227	7.95123	3.54608	18.8	2.24364
CMPPV	CMP50	CMP50C_48	Yotveta	Cultivated	Noga	C	45.25	22.7355	8.13648	3.70141	12.4	2.20013
CMPPV	CMP50	CMP50W_01	Mibhor	Wild	B1K-50-04	W	50.9033	22.3482	7.88558	3.83331	29.6	2.05593
CMPPV	CMP50	CMP50W_01	Yotveta	Wild	B1K-50-04	W	45.47	21.1983	7.97584	3.62878	16.7	2.19823
CMPPV	CMP50	CMP50W_02	Mibhor	Wild	B1K-50-04	W	49.5146	22.1324	8.04653	3.78237	26.6	2.12598
CMPPV	CMP50	CMP50W_02	Yotveta	Wild	B1K-50-04	W	49.4633	22.1179	8.05681	3.77153	17.4333	2.13251
CMPPV	CMP50	CMP50W_03	Mibhor	Wild	B1K-50-04	W	34.5333	19.6954	7.73558	3.3222	16.8333	2.32957
CMPPV	CMP50	CMP50W_03	Yotveta	Wild	B1K-50-04	W	38.28	20.2596	8.27911	3.24843	14.95	2.541
CMPPV	CMP50	CMP50W_04	Mibhor	Wild	B1K-50-04	W	46.23	22.6006	8.73488	3.55414	24.2333	2.45717
CMPPV	CMP50	CMP50W_04	Yotveta	Wild	B1K-50-04	W	38.41	19.5816	7.75439	3.36905	14.85	2.29827
CMPPV	CMP50	CMP50W_05	Mibhor	Wild	B1K-50-04	W	43.65	22.4804	8.34014	3.51638	21.8667	2.37105
CMPPV	CMP50	CMP50W_05	Yotveta	Wild	B1K-50-04	W	49.74	24.0911	9.16527	3.6125	19.3	2.53695
CMPPV	CMP50	CMP50W_06	Mibhor	Wild	B1K-50-04	W	32.45	19.9564	7.8999	3.314	15.9667	2.38109
CMPPV	CMP50	CMP50W_06	Yotveta	Wild	B1K-50-04	W	37.0867	20.5598	8.13518	3.36402	16.8667	2.41784
CMPPV	CMP50	CMP50W_07	Mibhor	Wild	B1K-50-04	W	47.9133	22.9843	8.42285	3.80173	20.9333	2.21362
CMPPV	CMP50	CMP50W_07	Yotveta	Wild	B1K-50-04	W	47.7667	23.5555	9.04373	3.66577	16.5	2.46712
CMPPV	CMP50	CMP50W_08	Mibhor	Wild	B1K-50-04	W	47.35	21.5076	8.25123	3.71867	21.5	2.21915
CMPPV	CMP50	CMP50W_08	Yotveta	Wild	B1K-50-04	W	47.545	21.5918	7.98634	3.7719	18.3	2.11715
CMPPV	CMP50	CMP50W_10	Mibhor	Wild	B1K-50-04	W	44.5711	19.884	7.23622	3.77118	18.6333	1.91921
CMPPV	CMP50	CMP50W_10	Yotveta	Wild	B1K-50-04	W	46.37	19.7678	7.14672	3.76747	12.25	1.89781
CMPPV	CMP50	CMP50W_11	Mibhor	Wild	B1K-50-04	W	46.01	22.1535	8.24656	3.74194	23.3333	2.20226
CMPPV	CMP50	CMP50W_11	Yotveta	Wild	B1K-50-04	W	46.4867	20.8153	7.74543	3.69933	16.3333	2.09282
CMPPV	CMP50	CMP50W_12	Mibhor	Wild	B1K-50-04	W	47.2767	22.6034	8.75421	3.63305	20.8667	2.40962
CMPPV	CMP50	CMP50W_12	Yotveta	Wild	B1K-50-04	W	48.745	21.5239	8.06916	3.64656	20.65	2.21235
CMPPV	CMP50	CMP50W_13	Mibhor	Wild	B1K-50-04	W	39.57	20.1488	7.54187	3.57987	28.1	2.10674
CMPPV	CMP50	CMP50W_13	Yotveta	Wild	B1K-50-04	W	43.3967	20.9818	7.84009	3.65976	16.5667	2.14195
CMPPV	CMP50	CMP50W_14	Mibhor	Wild	B1K-50-04	W	45.5267	22.0416	8.17861	3.7021	25.2667	2.20768
CMPPV	CMP50	CMP50W_14	Yotveta	Wild	B1K-50-04	W	48.175	22.0675	8.04464	3.74906	17.55	2.14548
CMPPV	CMP50	CMP50W_15	Mibhor	Wild	B1K-50-04	W	47.4666	21.4355	7.91303	3.70388	25.3667	2.13585
CMPPV	CMP50	CMP50W_15	Yotveta	Wild	B1K-50-04	W	47.3967	21.8122	7.86587	3.69702	17.8	2.1289
CMPPV	CMP50	CMP50W_16	Mibhor	Wild	B1K-50-04	W	41.8434	21.1871	8.05361	3.50196	26.9	2.30169
CMPPV	CMP50	CMP50W_16	Yotveta	Wild	B1K-50-04	W	47.095	22.2607	8.24665	3.56323	22.05	2.31327
CMPPV	CMP50	CMP50W_17	Mibhor	Wild	B1K-50-04	W	42.84	21.0386	7.72866	3.64712	22.0667	2.12011
CMPPV	CMP50	CMP50W_17	Yotveta	Wild	B1K-50-04	W	50.18	23.1158	8.07585	3.89277	11.1	2.07402
CMPPV	CMP50	CMP50W_19	Mibhor	Wild	B1K-50-04	W	47.7067	22.3671	8.03379	3.76968	23.6333	2.1368
CMPPV	CMP50	CMP50W_19	Yotveta	Wild	B1K-50-04	W	52.2367	25.2933	8.98467	3.83942	20	2.34092
CMPPV	CMP50	CMP50W_20	Mibhor	Wild	B1K-50-04	W	41.3067	19.9387	7.45319	3.5617	24.9667	2.09224
CMPPV	CMP50	CMP50W_20	Yotveta	Wild	B1K-50-04	W	45.125	20.9065	7.98115	3.61451	15	2.20987
CMPPV	CMP50	CMP50W_21	Mibhor	Wild	B1K-50-04	W	38.2733	21.1705	8.05276	3.59841	15.3333	2.2408
CMPPV	CMP50	CMP50W_21	Yotveta	Wild	B1K-50-04	W	37.9533	18.9117	7.28294	3.50334	12.4	2.07873
CMPPV	CMP50	CMP50W_22	Mibhor	Wild	B1K-50-04	W	45.8667	22.4944	8.15001	3.71335	19.7	2.1974
CMPPV	CMP50	CMP50W_22	Yotveta	Wild	B1K-50-04	W	47.1373	21.9592	8.22484	3.63722	14.2	2.26142
CMPPV	CMP50	CMP50W_23	Mibhor	Wild	B1K-50-04	W	51.1354	23.3064	8.50602	3.74651	28.4	2.26939
CMPPV	CMP50	CMP50W_23	Yotveta	Wild	B1K-50-04	W	47.245	22.5967	8.3979	3.66353	19.35	2.29098
CMPPV	CMP50	CMP50W_24	Mibhor	Wild	B1K-50-04	W	44.7719	21.1271	7.81488	3.656	27.3333	2.13763
CMPPV	CMP50	CMP50W_24	Yotveta	Wild	B1K-50-04	W	51.6667	24.1485	8.78971	3.74095	22.3667	2.35042
CMPPV	CMP50	CMP50W_25	Mibhor	Wild	B1K-50-04	W	41.7999	20.2676	7.94177	3.42967	26.5333	2.31696
CMPPV	CMP50	CMP50W_25	Yotveta	Wild	B1K-50-04	W	48.9167	22.9719	8.81268	3.61349	22.2	2.43961
CMPPV	CMP50	CMP50W_26	Mibhor	Wild	B1K-50-04	W	40.89	19.6152	7.34078	3.52866	26.0667	2.08033
CMPPV	CMP50	CMP50W_26	Yotveta	Wild	B1K-50-04	W	39.56	18.8373	7.23551	3.48812	14.6	2.0765
CMPPV	CMP50	CMP50W_27	Mibhor	Wild	B1K-50-04	W	47.1133	22.0066	8.22067	3.75164	26.4	2.19192
CMPPV	CMP50	CMP50W_27	Yotveta	Wild	B1K-50-04	W	52.1167	22.5161	8.07481	3.80019	16.1	2.12497
CMPPV	CMP50	CMP50W_28	Mibhor	Wild	B1K-50-04	W	46.55	21.3063	7.78708	3.66216	30	2.12575
CMPPV	CMP50	CMP50W_28	Yotveta	Wild	B1K-50-04	W	44.49	22.2443	8.49619	3.59788	18.4	2.36564
CMPPV	CMP50	CMP50W_29	Mibhor	Wild	B1K-50-04	W	41.8533	19.8016	7.44509	3.54638	29.2667	2.0982
CMPPV	CMP50	CMP50W_29	Yotveta	Wild	B1K-50-04	W	38.615	20.5829	8.0271	3.46204	18.5	2.31904
CMPPV	CMP50	CMP50W_30	Mibhor	Wild	B1K-50-04	W	44.7733	20.8145	7.75486	3.61937	31.2667	2.14309
CMPPV	CMP50	CMP50W_30	Yotveta	Wild	B1K-50-04	W	39.425	19.1565	7.34093	3.53691	16.1	2.0785
CMPPV	CMP50	CMP50W_31	Mibhor	Wild	B1K-50-04	W	42.6603	20.5561	8.11704	3.48217	23.7667	2.32871
CMPPV	CMP50	CMP50W_31	Yotveta	Wild	B1K-50-04	W	48.395	23.0363	8.88775	3.63445	18.8	2.44847
CMPPV	CMP50	CMP50W_32	Mibhor	Wild	B1K-50-04	W	43.62	21.3707	8.35216	3.52344	26.9333	2.37122
CMPPV	CMP50	CMP50W_32	Yotveta	Wild	B1K-50-04	W	45.7367	23.1991	8.90017	3.61351	11.7	2.46946
CMPPV	CMP50	CMP50W_33	Mibhor	Wild	B1K-50-04	W	49.7667	23.1458	8.26577	3.77337	27.7	2.18799
CMPPV	CMP50	CMP50W_33	Yotveta	Wild	B1K-50-04	W	43.3	22.4681	8.59021	3.54275	7.8	2.42526
CMPPV	CMP50	CMP50W_34	Mibhor	Wild	B1K-50-04	W	49.1033	24.6787	8.62056	3.71652	22.3	2.31968
CMPPV	CMP50	CMP50W_34	Yotveta	Wild	B1K-50-04	W	48.55	24.4914	8.65125	3.73737	12.85	2.31327
CMPPV	CMP50	CMP50W_35	Mibhor	Wild	B1K-50-04	W	37.0233	21.7745	8.17098	3.5653	10.4333	2.29168
CMPPV	CMP50	CMP50W_35	Yotveta	Wild	B1K-50-04	W	45.725	23.7613	8.99738	3.60077	9.2	2.49887
CMPPV	CMP50	CMP50W_36	Mibhor	Wild	B1K-50-04	W	45.1594	21.9116	7.97734	3.66872	20.7333	2.17352
CMPPV	CMP50	CMP50W_36	Yotveta	Wild	B1K-50-04	W	44.735	21.9274	8.17394	3.68544	8.4	2.2179
CMPPV	CMP50	CMP50W_37	Mibhor	Wild	B1K-50-04	W	42.4	22.8182	8.40818	3.64689	17.8333	2.3071
CMPPV	CMP50	CMP50W_37	Yotveta	Wild	B1K-50-04	W	43.1867	24.4041	9.28385	3.57576	14.7667	2.59544
CMPPV	CMP50	CMP50W_38	Mibhor	Wild	B1K-50-04	W	46.2567	21.1102	7.59655	3.75198	20.3	2.02506
CMPPV	CMP50	CMP50W_38	Yotveta	Wild	B1K-50-04	W	52.74	23.9706	8.43454	3.9703	5.25	2.1242
CMPPV	CMP50	CMP50W_39	Mibhor	Wild	B1K-50-04	W	46.2367	21.3559	7.66199	3.70838	25.5333	2.06639
CMPPV	CMP50	CMP50W_39	Yotveta	Wild	B1K-50-04	W	43.8567	21.4772	7.95588	3.65861	7.83333	2.17126
CMPPV	CMP50	CMP50W_40	Mibhor	Wild	B1K-50-04	W	47.58	23.2206	8.36693	3.75383	23.2	2.22895
CMPPV	CMP50	CMP50W_40	Yotveta	Wild	B1K-50-04	W	50.53	24.2068	8.6353	3.78224	14.3	2.28312
CMPPV	CMP50	CMP50W_41	Mibhor	Wild	B1K-50-04	W	49.4067	24.8264	8.92303	3.81742	18.9667	2.33711
CMPPV	CMP50	CMP50W_41	Yotveta	Wild	B1K-50-04	W	51.185	23.84	8.38316	3.8751	10.4	2.1636
CMPPV	CMP50	CMP50W_42	Mibhor	Wild	B1K-50-04	W	45.2367	21.6651	8.01207	3.64526	23.3667	2.20279
CMPPV	CMP50	CMP50W_42	Yotveta	Wild	B1K-50-04	W	51.525	25.1393	9.0531	3.83884	18.15	2.35796
CMPPV	CMP50	CMP50W_43	Mibhor	Wild	B1K-50-04	W	44.0619	21.3891	7.97327	3.61652	23.1667	2.20598
CMPPV	CMP50	CMP50W_43	Yotveta	Wild	B1K-50-04	W	57.145	24.6557	8.56967	3.8755	14.9	2.21171
CMPPV	CMP50	CMP50W_44	Mibhor	Wild	B1K-50-04	W	49.92	21.8849	7.79686	3.8303	22.3333	2.03652
CMPPV	CMP50	CMP50W_44	Yotveta	Wild	B1K-50-04	W	54.6967	23.9074	8.42803	3.91819	13.6	2.15171
CMPPV	CMP50	CMP50W_45	Mibhor	Wild	B1K-50-04	W	52.4767	23.5745	8.54019	3.8054	30	2.24518
CMPPV	CMP50	CMP50W_45	Yotveta	Wild	B1K-50-04	W	53.2167	23.3716	8.3909	3.78558	19.7667	2.21455
CMPPV	CMP50	CMP50W_46	Mibhor	Wild	B1K-50-04	W	52.0467	23.5055	8.34919	3.83664	28.4667	2.17407
CMPPV	CMP50	CMP50W_46	Yotveta	Wild	B1K-50-04	W	53.985	23.4992	8.1177	3.95659	18.45	2.05158
CMPPV	CMP50	CMP50W_47	Mibhor	Wild	B1K-50-04	W	52.3456	23.5759	8.14485	3.88032	27.0667	2.09933
CMPPV	CMP50	CMP50W_47	Yotveta	Wild	B1K-50-04	W	56.99	25.1701	8.78821	3.94323	16.5333	2.2287
CMPPV	CMP50	CMP50W_48	Mibhor	Wild	B1K-50-04	W	44.7367	21.9248	7.91913	3.70877	28.5667	2.13458
CMPPV	CMP50	CMP50W_48	Yotveta	Wild	B1K-50-04	W	46.41	21.2582	7.60394	3.71395	25.1	2.0474
CMPPV	CMP50	CMP50W_49	Mibhor	Wild	B1K-50-04	W	37.5567	20.196	7.70279	3.49777	33.3	2.20245
CMPPV	CMP50	CMP50W_49	Yotveta	Wild	B1K-50-04	W	45.2433	22.1411	8.53977	3.5269	18	2.42038
CMPPV	CMP50	CMP50W_50	Mibhor	Wild	B1K-50-04	W	41.6518	20.8006	8.16707	3.54147	22.7	2.30866
CMPPV	CMP50	CMP50W_50	Yotveta	Wild	B1K-50-04	W	48.735	22.0774	7.85022	3.80032	15.75	2.06601
CMPPV	CMP50	CMP50W_51	Mibhor	Wild	B1K-50-04	W	46.8	22.1052	7.92065	3.69514	22.5667	2.14381
CMPPV	CMP50	CMP50W_51	Yotveta	Wild	B1K-50-04	W	50.69	24.1318	8.63374	3.78589	17.4	2.27994
