# Supplementary material for: Wild barley cytoplasms reduce grain weight plasticity, with environment-dependent cytonuclear epistasis at the ari-e locus
Source: Mol Breed. 2026 May 19;46(6):48. doi: 10.1007/s11032-026-01673-6 (PMC13187085; doi:10.1007/s11032-026-01673-6)
Supplement: Supplementary file 1 — Supplementary Material 1 (ZIP 5.74 MB) [file 11032_2026_1673_MOESM1_ESM.zip › Supplementary Material/ESM_4.xlsx]

## Sheet: raw_MRVP_wide
panel	population_label	site	plant_indiv_id	cross	bag_weight	total_grains	grain_weight	grain_area	grain_width	grain_length	lwr	tgw	biomass	protein	fat	ash	moisture	prot_1000	fat_1000	ash_1000	prot_plant	fat_plant	ash_plant
MRVP	RecipPop1_50W_13	Mibhor	M_1003_L1	Magal x CMP50W_13	22	212	9.14	21.0403	3.49717	8.45241	2.41693	43.1132	120	20.0712	1.86937	2.67982	8.43022	7.92385	0.738001	1.05796	1.67986	0.156456	0.224287
MRVP	RecipPop1_50W_13	Mibhor	M_1003_L3	Magal x CMP50W_13	44.6	869	27.64	17.9213	3.07168	8.02683	2.61317	31.8067	133.4	17.9517	2.11092	2.22543	8.93805	5.19949	0.611401	0.644568	4.51836	0.531308	0.56013
MRVP	RecipPop1_50W_13	Mibhor	M_1003_L4	Magal x CMP50W_13	45.4	788	28.7	17.3723	3.22969	7.43184	2.3011	36.4213	158	18.5943	2.05682	2.0798	8.65804	6.18594	0.684262	0.691908	4.87452	0.539198	0.545224
MRVP	RecipPop1_50W_13	Mibhor	M_1003_R1	Magal x CMP50W_13	61.6	851	38.36	20.0496	3.55631	7.78205	2.18823	45.0764	177	18.1585	2.03465	2.28552	8.6697	7.47556	0.837633	0.94091	6.3617	0.712826	0.800715
MRVP	RecipPop1_50W_13	Mibhor	M_1003_R3	Magal x CMP50W_13	52.2	926	32.42	16.5413	3.23797	6.82972	2.10926	35.0108	156	14.5272	1.72095		8.91517	4.63266	0.548802		4.28985	0.50819
MRVP	RecipPop1_50W_13	Mibhor	M_1007_L1	CMP50W_13 x Magal	41	660	26.79	19.7243	3.48026	7.69078	2.20983	40.5909	142	18.4796	1.89522	2.17879	8.6619	6.85131	0.702654	0.807786	4.52186	0.463752	0.533139
MRVP	RecipPop1_50W_13	Mibhor	M_1007_L2	CMP50W_13 x Magal	43.2	902	26.23	16.2695	3.02225	7.547	2.49715	29.0798	89	17.6486	1.97456	2.28001	8.4834	4.69679	0.525488	0.606776	4.23651	0.47399	0.547312
MRVP	RecipPop1_50W_13	Mibhor	M_1007_L3	CMP50W_13 x Magal	62	751	33.26	19.453	3.5776	7.30641	2.04227	44.2876	155	18.4042	1.71784	2.16473	8.55427	7.45353	0.695712	0.876697	5.5976	0.52248	0.6584
MRVP	RecipPop1_50W_13	Mibhor	M_2012_R1	CMP50W_13 x Magal	84.2	1193	53.43	18.4007	3.54957	6.98512	1.96788	44.7863	185	15.0374	1.82822	2.11682	9.05108	6.12514	0.744681	0.862237	7.30729	0.888404	1.02865
MRVP	RecipPop1_50W_13	Mibhor	M_2018_L1	Magal x CMP50W_13		252	6.39		2.96425		1.93588	25.3571	40	14.3295	1.64157	2.40809	8.5502	3.32289	0.380666	0.558413	0.837367	0.0959277	0.14072
MRVP	RecipPop1_50W_13	Mibhor	M_2018_R1	Magal x CMP50W_13	29	639	16.9	14.2555	2.91198	6.51113	2.23598	26.4476	50	12.3542	1.54077	2.30125	8.67327	2.98399	0.372153	0.555836	1.90677	0.237806	0.35518
MRVP	RecipPop1_50W_13	Mibhor	M_2018_R2	Magal x CMP50W_13	30.8	363	12.08	17.1958	3.30682	7.08298	2.14193	33.2782	69	18.5788	1.67029	2.65435	8.43016	5.6615	0.508984	0.808854	2.05512	0.184761	0.293614
MRVP	RecipPop1_50W_13	Mibhor	M_3002_L1	Magal x CMP50W_13	42.2	694	25.9	17.8942	3.34502	7.44113	2.22454	37.3199	116	15.4826	1.80503	2.2205	8.82372	5.26825	0.614197	0.755568	3.65616	0.426252	0.524364
MRVP	RecipPop1_50W_13	Mibhor	M_3002_L2	Magal x CMP50W_13	47.9	771	32.55	20.2078	3.48522	8.30155	2.38193	42.2179	132	13.4486	1.89471	2.57614	9.36242	5.14613	0.725015	0.985767	3.96767	0.558987	0.760026
MRVP	RecipPop1_50W_13	Mibhor	M_3002_L3	Magal x CMP50W_13	47.4	914	34.46	17.5875	3.27095	7.57676	2.31638	37.7024	117	13.8881	1.86649	2.24119	8.57716	4.78703	0.643354	0.772509	4.37534	0.588025	0.706073
MRVP	RecipPop1_50W_13	Mibhor	M_3002_R1	Magal x CMP50W_13	43.6	799	28.9	18.2422	3.29654	7.79433	2.3644	36.1702	105	14.6611	1.77285	2.34014	8.86847	4.83266	0.584376	0.771368	3.86129	0.466917	0.616323
MRVP	RecipPop1_50W_13	Mibhor	M_3002_R2	Magal x CMP50W_13	35.4	679	22.57	18.4175	3.13607	8.1637	2.60316	33.2401	104	19.7719	2.1818	2.26115	8.88585	5.98818	0.660789	0.684821	4.06598	0.448675	0.464994
MRVP	RecipPop1_50W_13	Mibhor	M_3002_R3	Magal x CMP50W_13	27	586	17.17	16.6055	3.14611	7.2717	2.31133	29.3003	84	19.0285	1.82891	2.46175	8.69106	5.09084	0.489303	0.658613	2.98323	0.286732	0.385947
MRVP	RecipPop1_50W_13	Mibhor	M_3015_L1	CMP50W_13 x Magal		209	7.48	17.2601	3.29688	7.20557	2.18557	35.7895	80	18.1815	1.92852	2.47553	8.78528	5.93539	0.62957	0.808144	1.2405	0.13158	0.168902
MRVP	RecipPop1_50W_13	Mibhor	M_3015_L2	CMP50W_13 x Magal	61.8	801	36.35	19.6683	3.52535	7.81425	2.21659	45.3808	184	16.5952	2.12276	2.26907	8.61199	6.88246	0.880364	0.941042	5.51285	0.705171	0.753775
MRVP	RecipPop1_50W_13	Mibhor	M_3015_L3	CMP50W_13 x Magal	57	646	28.41	18.8814	3.57095	7.25292	2.03109	43.9783	145	16.7984	2.07753	2.18981	8.73728	6.74217	0.833834	0.878898	4.35544	0.538657	0.567768
MRVP	RecipPop1_50W_13	Mibhor	M_3015_R1	CMP50W_13 x Magal	77.4	1024	46.29	19.9866	3.569	7.65384	2.14453	45.2051	231	16.5604	2.05346	2.30396	8.99256	6.81295	0.844793	0.947848	6.97646	0.865068	0.970596
MRVP	RecipPop1_50W_13	Mibhor	M_3015_R2	CMP50W_13 x Magal	53	669	30.18	21.1491	3.53998	8.2937	2.34286	45.1121	184	17.5544	2.09791	2.47054	8.58135	7.23961	0.865195	1.01887	4.8433	0.578815	0.681625
MRVP	RecipPop1_50W_13	Mibhor	M_3015_R3	CMP50W_13 x Magal	58	636	28.58	20.0587	3.62571	7.56977	2.0878	44.9371	194	18.3065	2.18019	2.26451	8.50071	7.52712	0.896431	0.9311	4.78725	0.57013	0.59218
MRVP	RecipPop1_50W_13	Mibhor	M_4012_L1	Magal x CMP50W_13	18.6	210	7.91	17.5801	3.35882	6.90906	2.05699	37.6667	87	19.0467	1.51845	2.67885	8.82979	6.5408	0.521448	0.919939	1.37357	0.109504	0.193187
MRVP	RecipPop1_50W_13	Mibhor	M_4012_L2	Magal x CMP50W_13	25	392	14.39	18.0091	3.19047	7.58042	2.37596	36.7092	91	19.8593	1.82974	2.46012	8.58765	6.66412	0.614002	0.825536	2.61234	0.240689	0.32361
MRVP	RecipPop1_50W_13	Mibhor	M_4012_L3	Magal x CMP50W_13	42.6	956	27.52	17.2971	3.08417	7.76632	2.51812	28.7866	110	19.186	2.00151	2.26319	8.62324	5.04675	0.526484	0.595316	4.82469	0.503318	0.569122
MRVP	RecipPop1_50W_13	Mibhor	M_4012_L4	Magal x CMP50W_13	30	684	19.21	16.9541	2.99212	7.87291	2.63121	28.0848		19.2257	1.91352	2.33034	8.64038	4.93296	0.490974	0.597922	3.37414	0.335826	0.408979
MRVP	RecipPop1_50W_13	Mibhor	M_4012_R2	Magal x CMP50W_13		823	29.41	16.1202	3.19974	6.80746	2.12751	35.7351	43	17.3313	1.83683	2.07714	8.74416	5.6518	0.598997	0.677362	4.65143	0.492975	0.557469
MRVP	RecipPop1_50W_13	Mibhor	M_4012_R3	Magal x CMP50W_13	51.6	920	33.19	16.3766	3.36083	6.71869	1.99912	36.0761	136	16.8627	2.07195	2.0895	8.66604	5.55621	0.682701	0.688485	5.11172	0.628084	0.633407
MRVP	RecipPop1_50W_13	Mibhor	M_4015_L1	CMP50W_13 x Magal	26.1	412	13.03	16.4593	3.17974	6.9844	2.19653	31.6262	86	18.42	1.67485	2.33409	8.59149	5.32504	0.484184	0.674764	2.19392	0.199484	0.278003
MRVP	RecipPop1_50W_13	Mibhor	M_4015_L2	CMP50W_13 x Magal	36.6	462	21.59	21.6878	3.58771	8.33635	2.32358	46.7316	88	18.18	1.98968	2.25658	8.92414	7.73765	0.846831	0.960428	3.57479	0.391236	0.443718
MRVP	RecipPop1_50W_13	Mibhor	M_4015_L3	CMP50W_13 x Magal		1002	31.43	17.5561	3.071	8.03629	2.61683	31.3673	150	14.8228	1.79237	2.34989	8.80656	4.24005	0.512706	0.672182	4.24853	0.513732	0.673527
MRVP	RecipPop1_50W_13	Mibhor	M_4015_L4	CMP50W_13 x Magal	30.8	524	16.76	17.4046	3.07992	7.80051	2.5327	31.9847	122	19.1097	1.90956	2.30613	8.30985	5.60428	0.560015	0.676315	2.93664	0.293448	0.354389
MRVP	RecipPop1_50W_13	Mibhor	M_4015_R1	CMP50W_13 x Magal	60.4	1070	46.02	19.7578	3.44834	8.19509	2.37653	43.0093	184	16.3636	1.94328	2.22707	8.71826	6.42431	0.762927	0.874339	6.87401	0.816331	0.935543
MRVP	RecipPop1_50W_13	Mibhor	M_4015_R2	CMP50W_13 x Magal	57.9	813	40.44	21.3142	3.56345	8.45075	2.37151	49.7417	140	17.4238	2.15315	2.08956	8.69043	7.91372	0.97794	0.949057	6.43385	0.795065	0.771584
MRVP	RecipPop1_50W_13	Mibhor	M_4015_R3	CMP50W_13 x Magal	70.2	1203	49.62	18.4521	3.58402	7.39871	2.06436	41.2469	187	16.0296	2.13471	2.39412	8.75154	6.03308	0.803445	0.901078	7.2578	0.966544	1.084
MRVP	RecipPop1_50W_13	Mibhor	M_5001_L1	Magal x CMP50W_13	48.4	940	25.91	14.515	3.02112	6.48736	2.14734	27.5638	141	17.7243	1.9036	2.13999	8.60122	4.46528	0.479574	0.539129	4.19736	0.4508	0.506781
MRVP	RecipPop1_50W_13	Mibhor	M_5001_L2	Magal x CMP50W_13		125	2.43		2.84704	6.38976	2.24435	19.44	31	13.2575
MRVP	RecipPop1_50W_13	Mibhor	M_5001_L4	Magal x CMP50W_13	16.6	134	6.28	23.3719	3.70897	8.82874	2.38037	46.8657	60	14.4889	1.93727		9.45636	6.1482	0.822059		0.823859	0.110156
MRVP	RecipPop1_50W_13	Mibhor	M_5001_R1	Magal x CMP50W_13	63.8	840	41.95	21.9305	3.59622	8.64791	2.40472	49.9405	167	16.9467	2.10591	2.34678	9.1902	7.68549	0.955046	1.06429	6.45581	0.802239	0.894
MRVP	RecipPop1_50W_13	Mibhor	M_5001_R2	Magal x CMP50W_13	46.4	720	29.42	20.3236	3.37812	8.46087	2.50461	40.8611	113	16.4119	2.02958	2.46586	9.00508	6.10219	0.754631	0.916844	4.39358	0.543334	0.660128
MRVP	RecipPop1_50W_13	Mibhor	M_5001_R3	Magal x CMP50W_13	29.4	297	13.69	22.5272	3.47043	9.04382	2.60596	46.0943	65.4	19.4	2.11982	2.52465	8.82782	8.15288	0.890859	1.06099	2.4214	0.264585	0.315113
MRVP	RecipPop1_50W_13	Mibhor	M_5009_L1	CMP50W_13 x Magal	26.4	362	14.54	20.5805	3.33913	8.61501	2.58001	40.1657	107	17.7545	2.03339	2.4593	8.8425	6.50065	0.744507	0.90045	2.35323	0.269512	0.325963
MRVP	RecipPop1_50W_13	Mibhor	M_5009_L2	CMP50W_13 x Magal	45	685	32.04	21.6066	3.52712	8.6407	2.44979	46.7737	110	15.4611	2.00495	2.3716	8.74222	6.59951	0.855805	1.01231	4.52066	0.586227	0.693432
MRVP	RecipPop1_50W_13	Mibhor	M_5009_L3	CMP50W_13 x Magal	16.6	380	9.74	15.5791	2.99593	7.35259	2.45419	25.6316	60	15.2994	1.82268	2.57619	9.06471	3.566	0.424833	0.600461	1.35508	0.161437	0.228175
MRVP	RecipPop1_50W_13	Mibhor	M_5009_L4	CMP50W_13 x Magal		39	1.26	17.151	3.46829	6.6204	1.90884	32.3077	3
MRVP	RecipPop1_50W_13	Mibhor	M_5009_R1	CMP50W_13 x Magal	42.6	713	28.89	18.8942	3.48309	7.68872	2.20744	40.5189	119	15.177	2.06092	2.36582	9.03291	5.59407	0.759631	0.872015	3.98858	0.541617	0.621747
MRVP	RecipPop1_50W_13	Mibhor	M_5009_R2	CMP50W_13 x Magal	15.8	154	8.24	23.9133	3.76275	9.03022	2.3999	53.5065	53	14.032	1.76483	2.74365	9.23895	6.81436	0.857054	1.3324	1.04941	0.131986	0.205189
MRVP	RecipPop1_50W_13	Mibhor	M_5009_R3	CMP50W_13 x Magal	51.8	882	36.62	20.3333	3.41092	8.40661	2.46462	41.5193	144	16.3868	2.19925	2.43257	8.8729	6.19998	0.832093	0.920372	5.46839	0.733906	0.811768
MRVP	RecipPop1_50W_13	Mibhor	M_6002_L1	CMP50W_13 x Magal	17	241	7.62	15.4603	3.10694	6.58041	2.11797	31.6183	77	17.8485		2.74404	8.98763	5.13619		0.789638	1.23782		0.190303
MRVP	RecipPop1_50W_13	Mibhor	M_6002_L3	CMP50W_13 x Magal		880	36.08	19.0178	3.4504	7.46849	2.16453	41		17.5549	2.03073	2.13964	8.64315	6.57541	0.760635	0.801431	5.78636	0.669359	0.705259
MRVP	RecipPop1_50W_13	Mibhor	M_6002_L4	CMP50W_13 x Magal		154	6.81	19.8809	3.53267	7.46612	2.11345	44.2208		17.5891	1.45014	2.37449	8.58417	7.11037	0.586218	0.959882	1.095	0.0902776	0.147822
MRVP	RecipPop1_50W_13	Mibhor	M_6002_R1	CMP50W_13 x Magal	35.1	557	22.57	17.9005	3.38869	7.20906	2.12739	40.5206	104	18.1965	1.9428	2.22877	8.66434	6.73449	0.719025	0.824863	3.75111	0.400497	0.459449
MRVP	RecipPop1_50W_13	Mibhor	M_6002_R2	CMP50W_13 x Magal		79	2.86	18.8376	3.28232	7.79305	2.37425	36.2025	33		1.82698
MRVP	RecipPop1_50W_13	Mibhor	M_6005_L1	Magal x CMP50W_13	20.2	287	11.36	17.9683	3.4441	7.13415	2.07141	39.5819	77	17.3527	1.70329	2.30428	8.74237	6.26806	0.615253	0.832342	1.79893	0.176577	0.238882
MRVP	RecipPop1_50W_13	Mibhor	M_6005_L2	Magal x CMP50W_13	29	633	16.57	17.3933	2.98423	8.17556	2.73958	26.1769	88	18.8077	2.02585	2.24882	8.38398	4.51052	0.485844	0.539317	2.85516	0.307539	0.341388
MRVP	RecipPop1_50W_13	Mibhor	M_6005_L4	Magal x CMP50W_13	18.2	205	8.12	18.0988	3.39295	7.36614	2.17102	39.6098	70	18.5186	1.96004	2.45359	8.71159	6.69616	0.708735	0.887195	1.37271	0.145291	0.181875
MRVP	RecipPop1_50W_13	Mibhor	M_6005_R1	Magal x CMP50W_13	38.4	657	24.11	17.5787	3.27307	7.3474	2.2448	36.6971	118	20.3816	2.10095	2.25508	8.85153	6.8174	0.702742	0.7543	4.47903	0.461702	0.495575
MRVP	RecipPop1_50W_13	Mibhor	M_6005_R2	Magal x CMP50W_13	19.8	375	9.17	15.2192	2.84786	7.34743	2.57999	24.4533	92	22.0223	1.64816	2.39116
MRVP	RecipPop1_50W_13	Mibhor	M_6005_R3	Magal x CMP50W_13	30.2	599	19.02	16.7562	3.20044	7.30801	2.28344	31.7529	90	18.8305	1.97247	2.29937	8.40558	5.47663	0.573671	0.668746	3.2805	0.343629	0.400579
MRVP	RecipPop1_50W_13	Mibhor	M_7003_L2	Magal x CMP50W_13		204	6.02	16.6168	3.22059	6.95153	2.15847	29.5098	31		1.89838	2.62556	8.78196		0.51101	0.706755		0.104246	0.144178
MRVP	RecipPop1_50W_13	Mibhor	M_7003_L3	Magal x CMP50W_13		33	1.32	19.5905	3.35476	8.11603	2.41926	40	21
MRVP	RecipPop1_50W_13	Mibhor	M_7003_L4	Magal x CMP50W_13		170	5.22	19.1894	3.23766	8.14561	2.5159	30.7059	30	18.9275	2.13733	2.58219	9.39465	5.26584	0.59463	0.718395	0.895193	0.101087	0.122127
MRVP	RecipPop1_50W_13	Mibhor	M_7003_R1	Magal x CMP50W_13	46	721	32.19	21	3.45036	8.5656	2.48252	44.6463	123	18.7396	2.07526	2.34309	8.67913	7.64039	0.846112	0.955311	5.50872	0.610047	0.688779
MRVP	RecipPop1_50W_13	Mibhor	M_7003_R2	Magal x CMP50W_13	22.6	455	14.35	19.3788	3.11545	8.58468	2.75552	31.5385	83	19.5885	1.977	2.51548	8.61486	5.64569	0.5698	0.724998	2.56879	0.259259	0.329874
MRVP	RecipPop1_50W_13	Mibhor	M_7003_R3	Magal x CMP50W_13		63	2.48	20.3332	3.282	8.65735	2.63782	39.3651	30	11.7713	1.55653
MRVP	RecipPop1_50W_13	Mibhor	M_7016_L2	CMP50W_13 x Magal	40.8	647	29.85	22.3235	3.53093	8.78396	2.48772	46.136	137	17.3754	2.11292	2.31621	9.17138	7.28111	0.885413	0.9706	4.71088	0.572862	0.627978
MRVP	RecipPop1_50W_13	Mibhor	M_7016_R1	CMP50W_13 x Magal	20.2	306	9.95	18.2503	3.17446	7.97141	2.51111	32.5163	84	19.7031	1.85513	2.5873	8.79056	5.84354	0.550194	0.767339	1.78812	0.168359	0.234806
MRVP	RecipPop1_50W_13	Mibhor	M_7016_R2	CMP50W_13 x Magal	23.2	261	12.46	22.5452	3.62256	8.20581	2.26519	47.7395	130	21.3502	1.87358	2.53025	8.84186	9.29125	0.815354	1.10112	2.42502	0.212807	0.287394
MRVP	RecipPop1_50W_13	Mibhor	M_7016_R3	CMP50W_13 x Magal	58.4	1081	43.19	19.8449	3.37633	8.35012	2.47313	39.9537	163	17.9179	2.08422	2.36211	8.95787	6.51757	0.758131	0.85921	7.0455	0.819539	0.928807
MRVP	RecipPop1_50W_13	Mibhor	M_8003_L1	CMP50W_13 x Magal	26.2	527	16.21	17.8744	3.19203	7.9318	2.48488	30.759	86	18.5123	1.98915	2.5519	9.25678	5.1671	0.555207	0.712278	2.72306	0.292594	0.375371
MRVP	RecipPop1_50W_13	Mibhor	M_8003_L2	CMP50W_13 x Magal	28.2	474	17.03	18.3632	3.27432	7.69894	2.35131	35.9283	119	20.7314	1.99539	2.38719	8.53099	6.813	0.655751	0.784509	3.22936	0.310826	0.371857
MRVP	RecipPop1_50W_13	Mibhor	M_8003_L3	CMP50W_13 x Magal	23.6	360	15.95	21.1609	3.38873	8.85722	2.61373	44.3056	90	15.9852	1.82086	2.49091	9.04971	6.44138	0.733735	1.00374	2.3189	0.264145	0.361345
MRVP	RecipPop1_50W_13	Mibhor	M_8003_L4	CMP50W_13 x Magal	45.6	652	31.79	22.8749	3.63105	8.95993	2.46759	48.7577	163	16.5042	2.11927	2.44582	8.95283	7.32661	0.940798	1.08576	4.77695	0.6134	0.707917
MRVP	RecipPop1_50W_13	Mibhor	M_8003_R1	CMP50W_13 x Magal	34.6	451	23.3	23.1446	3.68155	8.77237	2.38279	51.663	109	17.3067	2.107	2.44419	8.93841	8.14196	0.991241	1.14987	3.67202	0.44705	0.518593
MRVP	RecipPop1_50W_13	Mibhor	M_8003_R3	CMP50W_13 x Magal	17.6	223	9.1	20.322	3.42765	8.38179	2.44535	40.8072	88.6	17.2703	1.76759	2.83462	8.62356	6.43976	0.659103	1.05698	1.43607	0.14698	0.235706
MRVP	RecipPop1_50W_13	Mibhor	M_8013_L1	Magal x CMP50W_13	41	532	18.91	17.3201	3.45595	6.63297	1.91929	35.5451		17.2563	1.59712	2.29617	8.84368	5.59133	0.517493	0.743997	2.97459	0.275306	0.395807
MRVP	RecipPop1_50W_13	Mibhor	M_8013_L3	Magal x CMP50W_13	53.9	848	35.82	18.6681	3.38946	7.63821	2.25352	42.2406	143	16.3353	1.97435	2.03936	9.06376	6.27473	0.758387	0.783359	5.32097	0.643112	0.664288
MRVP	RecipPop1_50W_13	Mibhor	M_8013_L4	Magal x CMP50W_13	63.1	1324	44.07	17.2919	3.13577	7.72971	2.46501	33.2855	154	15.8764	1.83357	2.1708	8.83936	4.81741	0.556366	0.658692	6.37825	0.736628	0.872108
MRVP	RecipPop1_50W_13	Mibhor	M_8013_R1	Magal x CMP50W_13	70.6	1032	42.15	20.6508	3.4988	8.23926	2.35488	40.843	208	17.4009	1.98099	2.39889	8.95592	6.47055	0.736633	0.892033	6.67761	0.760206	0.920578
MRVP	RecipPop1_50W_13	Mibhor	M_8013_R2	Magal x CMP50W_13	48	1224	32.35	14.7592	2.93431	7.07434	2.4109	26.4297	122	15.5696	1.74105	2.08175	8.52381	3.76424	0.420933	0.503304	4.60743	0.515222	0.616044
MRVP	RecipPop1_50W_13	Mibhor	M_8013_R3	Magal x CMP50W_13	35.9	608	16.41	15.1734	2.96343	6.83637	2.30691	26.9901	114	17.2719	1.58831	2.39405	8.28187	4.27562	0.393184	0.592644	2.59958	0.239056	0.360328
MRVP	RecipPop1_50W_13	Yotveta	Y_1007_L1	CMP50W_13 x Magal		1119	56.91	22.2935	3.57665		2.46715	50.8579	295	19.1086	1.99394	2.36467	8.28423	8.91316	0.93007	1.10299	9.97382	1.04075	1.23425
MRVP	RecipPop1_50W_13	Yotveta	Y_1007_R2	CMP50W_13 x Magal	48.2	577	23.6	19.2944	3.47124	7.56212	2.17851	40.9012	133	20.3745	1.96894	2.30386	8.50074	7.62501	0.736862	0.862205	4.39963	0.425169	0.497492
MRVP	RecipPop1_50W_13	Yotveta	Y_2003_L1	Magal x CMP50W_13	52.8	837	34.37	17.6561	3.38248	7.02186	2.07595	41.0633	148	18.015	1.75422	2.29966	8.59046	6.76208	0.65846	0.863197	5.65986	0.551131	0.722496
MRVP	RecipPop1_50W_13	Yotveta	Y_2003_L2	Magal x CMP50W_13	26.8	396	15.31	16.3057	3.30173	6.55109	1.98414	38.6616	52	14.9173	1.6913	2.30829	9.07493	5.24389	0.594543	0.811437	2.07658	0.235439	0.321329
MRVP	RecipPop1_50W_13	Yotveta	Y_2003_L3	Magal x CMP50W_13	67.2	1149	48.97	18.7429	3.43816	7.5815	2.2051	42.6197	142	17.27	1.87115	2.32566	8.26691	6.75195	0.731551	0.909248	7.758	0.840552	1.04473
MRVP	RecipPop1_50W_13	Yotveta	Y_2003_R1	Magal x CMP50W_13	47.8	639	24.51	18.039	3.33632	7.14046	2.14022	38.3568	168	20.4207	1.69279	2.24336	8.75413	7.14706	0.59246	0.785154	4.56697	0.378582	0.501714
MRVP	RecipPop1_50W_13	Yotveta	Y_2003_R3	Magal x CMP50W_13	41.6	678	28	19.3287	3.51317	7.70429	2.19297	41.2979	99	22.0372	2.05333	2.27373
MRVP	RecipPop1_50W_13	Yotveta	Y_2012_L4	CMP50W_13 x Magal	86.4		58.07	16.9231	3.14317	7.41913	2.3604	35.9567	214	20.1609	2.091	2.28162	8.45122	6.63654	0.688313	0.751061	10.718	1.11162	1.21296
MRVP	RecipPop1_50W_13	Yotveta	Y_2012_R1	CMP50W_13 x Magal	73	1447	52.34	15.6677	3.28387	6.49841	1.97889	36.1714	191	16.4932	1.92602	2.22753	8.77495	5.44231	0.635536	0.735025	7.87502	0.919621	1.06358
MRVP	RecipPop1_50W_13	Yotveta	Y_2012_R2	CMP50W_13 x Magal		829	40.64	21.8485	3.58581	8.42135	2.34852	49.0229		17.3113	1.88615	2.48059	8.32854	7.77968	0.847637	1.11478	6.44936	0.702691	0.924152
MRVP	RecipPop1_50W_13	Yotveta	Y_2012_l3	CMP50W_13 x Magal	45	573	30.09	21.2551	3.69471	7.92754	2.14565	52.5131	137
MRVP	RecipPop1_50W_13	Yotveta	Y_3013_L1	Magal x CMP50W_13		506	23.56	20.4214	3.55767	7.82484	2.19943	46.5613	216	17.9381	1.99781	2.28934	8.28035	7.66063	0.85318	0.977683	3.87628	0.431709	0.494708
MRVP	RecipPop1_50W_13	Yotveta	Y_3013_L2	Magal x CMP50W_13	61.8	991	46.84	19.7986	3.52145	7.64265	2.17032	47.2654	156	18.9031	2.01364	2.35519	8.56524	8.16936	0.870233	1.01784	8.09584	0.8624	1.00868
MRVP	RecipPop1_50W_13	Yotveta	Y_3013_L3	Magal x CMP50W_13	41.4	570	24.61	20.4874	3.45882	8.02209	2.31931	43.1754	98	18.2567	1.89814	2.45259	8.58726	7.20552	0.749153	0.967983	4.10715	0.427017	0.55175
MRVP	RecipPop1_50W_13	Yotveta	Y_3013_L4	Magal x CMP50W_13	31.8			18.0624	3.36877	7.13347	2.11753	40.148	143	19.5241	1.56132	2.33794	8.74131	7.15333	0.572043	0.856588
MRVP	RecipPop1_50W_13	Yotveta	Y_3013_R2	Magal x CMP50W_13	55.8	883	36.6	18.7624	3.38272	7.64186	2.25909	41.4496	120
MRVP	RecipPop1_50W_13	Yotveta	Y_3013_R3	Magal x CMP50W_13	67.4	918	47.05	22.25	3.72806	8.47419	2.27308	51.2527	198	17.9113	2.11521	2.37673	8.27585	8.42031	0.994382	1.11733	7.72984	0.912843	1.0257
MRVP	RecipPop1_50W_13	Yotveta	Y_3015_L1	CMP50W_13 x Magal		699	33.38	20.0178	3.58123	7.79012	2.17526	47.7539	227	18.7704	2.07366	2.29715	8.88571	8.16713	0.902265	0.999503	5.70883	0.630683	0.698653
MRVP	RecipPop1_50W_13	Yotveta	Y_3015_L2	CMP50W_13 x Magal	24.6	421	13.47	15.1476	3.19186	6.32545	1.98174	31.9952	49	14.6207	1.34066	2.53014	8.90363	4.26142	0.390756	0.737447	1.79406	0.164508	0.310465
MRVP	RecipPop1_50W_13	Yotveta	Y_3015_L3	CMP50W_13 x Magal	53.4	757	33.1	18.3985	3.48453	7.02957	2.01737	43.7252	145	16.0504	1.80732	2.30024	8.88135	6.39477	0.720069	0.916459	4.84084	0.545092	0.69376
MRVP	RecipPop1_50W_13	Yotveta	Y_3015_L4	CMP50W_13 x Magal	60	1173	42.52	16.313	3.34973	6.68262	1.99497	36.2489	155	15.3569	2.04682	2.2776	8.6663	5.08429	0.677649	0.754058	5.96387	0.794883	0.88451
MRVP	RecipPop1_50W_13	Yotveta	Y_3015_R2	CMP50W_13 x Magal	50.2	1010	35.6	17.0166	3.23979	7.4032	2.28509	35.2475	105	17.6785	1.92572	2.39825	8.59028	5.69597	0.62046	0.772707	5.75293	0.626665	0.780434
MRVP	RecipPop1_50W_13	Yotveta	Y_3015_R3	CMP50W_13 x Magal	61.8	875	35.78	19.4661	3.41932	7.48478	2.18897	40.8914	176	21.34	2.06966		8.42704	7.99085	0.774994		6.992	0.678119
MRVP	RecipPop1_50W_13	Yotveta	Y_4008_L1	Magal x CMP50W_13	58.2	1254	45.22	16.1655	3.22019	6.97596	2.16632	36.0606	133	16.7727	1.86747	2.37446	8.71848	5.52101	0.614709	0.781592	6.92334	0.770844	0.980117
MRVP	RecipPop1_50W_13	Yotveta	Y_4008_L2	Magal x CMP50W_13	41.4	678	28.91	18.1176	3.4475	7.13583	2.06986	42.6401	103	17.1518	1.88396	2.32167	8.49869	6.69197	0.735049	0.90583	4.53716	0.498363	0.614152
MRVP	RecipPop1_50W_13	Yotveta	Y_4008_L4	Magal x CMP50W_13	38	534	22.5	18.4987	3.4724	7.07583	2.03774	42.1348	78	17.2724	1.89541	2.11663	8.96985	6.62491	0.72699	0.81184	3.5377	0.388213	0.433523
MRVP	RecipPop1_50W_13	Yotveta	Y_4008_R1	Magal x CMP50W_13	66.2	1158	47.57	17.3949	3.42442	6.91141	2.01827	41.0794	148	15.3045	1.89283	2.17086	8.67919	5.74133	0.710079	0.814377	6.64846	0.822271	0.943048
MRVP	RecipPop1_50W_13	Yotveta	Y_4008_R3	Magal x CMP50W_13	21.8	272	11.04	18.6451	3.30516	7.40899	2.24164	40.5882	54	17.5476	1.67782	2.46464	8.88848	6.48922	0.620468	0.911438	1.76507	0.168767	0.247911
MRVP	RecipPop1_50W_13	Yotveta	Y_4015_L1	CMP50W_13 x Magal	32.2	521	20.74	17.6657	3.36529	7.23528	2.14997	39.8081	111	16.8234	1.79784	2.13875	8.6248	6.11947	0.653958	0.777964	3.18824	0.340712	0.405319
MRVP	RecipPop1_50W_13	Yotveta	Y_4015_L2	CMP50W_13 x Magal	25.8	385	15.4	16.9793	3.38778	6.71947	1.98344	40	52	14.6766	1.61723	2.34254	8.90507	5.34787	0.589286	0.853574	2.05893	0.226875	0.328626
MRVP	RecipPop1_50W_13	Yotveta	Y_4015_L4	CMP50W_13 x Magal	56	883	35.74	20.0046	3.32993	8.25382	2.47868	40.4757	188	19.2366	1.94905	2.41478	8.5546	7.12005	0.721405	0.893785	6.287	0.637001	0.789212
MRVP	RecipPop1_50W_13	Yotveta	Y_4015_R1	CMP50W_13 x Magal	64	930	37.82	18.2251	3.40074	7.24563	2.1306	40.6667	251	15.8818	1.58387	2.25268	8.56895	5.90518	0.588915	0.837591	5.49181	0.547691	0.778959
MRVP	RecipPop1_50W_13	Yotveta	Y_4015_R2	CMP50W_13 x Magal	52.8	563	27.7	20.0207	3.64341	7.31407	2.00748	49.2007	160	19.4324	1.70284	2.20099	8.67116	8.73184	0.76516	0.989002	4.91602	0.430785	0.556808
MRVP	RecipPop1_50W_13	Yotveta	Y_5009_L1	CMP50W_13 x Magal	76.8	1445	56.19	16.3024	3.40906	6.45243	1.89273	38.8858	156	16.5342	1.70586	2.2942	8.5531	5.87953	0.606603	0.815815	8.49592	0.876541	1.17885
MRVP	RecipPop1_50W_13	Yotveta	Y_5009_L2	CMP50W_13 x Magal	46.8	878	32.06	16.6627	3.33786	6.81443	2.04155	36.5148	96.4	17.3385	1.93169	2.15554	8.68746	5.7811	0.644075	0.718712	5.07581	0.565498	0.631029
MRVP	RecipPop1_50W_13	Yotveta	Y_5009_L3	CMP50W_13 x Magal	57.2	880	38.81	18.8181	3.50465	7.40854	2.11392	44.1023	123	18.4464	2.1375	2.27872	8.8756	7.41321	0.859016	0.915769	6.52363	0.755934	0.805877
MRVP	RecipPop1_50W_13	Yotveta	Y_5009_R1	CMP50W_13 x Magal	28.2	420	16.76	16.9971	3.40315	6.68268	1.96367	39.9048	55.2	17.1965	1.69484	2.33585	8.59827	6.27221	0.61817	0.851968	2.63433	0.259632	0.357827
MRVP	RecipPop1_50W_13	Yotveta	Y_5018_L1	Magal x CMP50W_13	71.8	1198	40.17	15.7927	3.24017	6.58125	2.03114	33.5309	179	18.285	1.85663	2.1746	8.78986	5.5922	0.567822	0.66507	6.69946	0.680251	0.796754
MRVP	RecipPop1_50W_13	Yotveta	Y_5018_L2	Magal x CMP50W_13	68.8	873	36.53	20.6364	3.34968	8.53651		41.8442	200	19.3186	2.13911	2.4334	8.73819	7.37736	0.816879	0.929262	6.44043	0.713136	0.811246
MRVP	RecipPop1_50W_13	Yotveta	Y_5018_L3	Magal x CMP50W_13	33.8	475	12.46	16.1356		7.16506	2.3447	26.2316	143	22.0346	1.45612		8.4578	5.29116	0.349658		2.5133	0.166088
MRVP	RecipPop1_50W_13	Yotveta	Y_5018_R1	Magal x CMP50W_13	25.4	240	7.67	15.6345	3.1459	6.73638	2.14132	31.9583	114	22.898	1.35553	2.51974	8.62737	6.68649	0.395831	0.735795	1.60476	0.0949994	0.176591
MRVP	RecipPop1_50W_13	Yotveta	Y_5018_R2	Magal x CMP50W_13	24.4	228	8.88	19.3122	3.44406	7.4565	2.16503	38.9474	87	18.9122	1.63827	2.36074	8.77821	6.71923	0.582051	0.838736	1.53198	0.132708	0.191232
MRVP	RecipPop1_50W_13	Yotveta	Y_6002_L1	CMP50W_13 x Magal	70.2	912	41.16	19.2771	3.54409	7.37684	2.08145	45.1316	188	19.3954	2.05427	2.33927	8.8032	7.98287	0.845507	0.962812	7.28037	0.771102	0.878084
MRVP	RecipPop1_50W_13	Yotveta	Y_6002_L2	CMP50W_13 x Magal	39.2	569	22.52	17.8151	3.39673	6.92772	2.03953	39.5782	83	21.0799	1.58633	2.22956	8.8475	7.60491	0.572292	0.804346	4.3272	0.325634	0.457673
MRVP	RecipPop1_50W_13	Yotveta	Y_6002_L3	CMP50W_13 x Magal	45	568	24.87	20.0625	3.43975	7.91284	2.30041	43.7852	90	18.9615	1.91117	2.31687	8.70284	7.57979	0.763983	0.92616	4.30532	0.433942	0.526059
MRVP	RecipPop1_50W_13	Yotveta	Y_6002_R3	CMP50W_13 x Magal	45.2	650	28.62	19.6379	3.41257	7.99659	2.34328	44.0308	84	17.5744	1.97155	2.29301	8.98582	7.04281	0.790084	0.918908	4.57782	0.513554	0.59729
MRVP	RecipPop1_50W_13	Yotveta	Y_6013_L1	Magal x CMP50W_13	17.4	100	3.3	18.0015	3.33374	7.08962	2.12663	33	82	20.5362	1.34892
MRVP	RecipPop1_50W_13	Yotveta	Y_6013_L3	Magal x CMP50W_13	70.2	1026	48.27	19.8919	3.49634	7.49183	2.14276	47.0468	169	16.8841	1.81489	2.33849	8.84291	7.24101	0.778344	1.00289	7.42928	0.79858	1.02897
MRVP	RecipPop1_50W_13	Yotveta	Y_6013_R1	Magal x CMP50W_13	70.8	1291	40.44	16.9898	3.24783	6.99575	2.15398	31.3246	183	19.4801	1.88103	2.38005	8.7263	5.56956	0.537807	0.680481	7.19031	0.694309	0.878501
MRVP	RecipPop1_50W_13	Yotveta	Y_6013_R2	Magal x CMP50W_13	55.2	645	27.5	19.4149	3.48868	7.44678	2.13455	42.6357	165	22.5708	2.09022	2.25307	8.36134	8.81859	0.816663	0.880292	5.68799	0.526748	0.567788
MRVP	RecipPop1_50W_13	Yotveta	Y_7016_L1	CMP50W_13 x Magal	92	1283	63.45	22.2225	3.59132		2.41649	49.4544	227	17.841	1.89546		8.58477	8.0657	0.856916		10.3483	1.09942
MRVP	RecipPop1_50W_13	Yotveta	Y_7016_L2	CMP50W_13 x Magal	69.2	1043	47.09	20.0358	3.46128	7.91747	2.28744	45.1486	190	18.1405	2.29889	2.3422	8.56047	7.48907	0.949067	0.966946	7.8111	0.989877	1.00852
MRVP	RecipPop1_50W_13	Yotveta	Y_7016_L3	CMP50W_13 x Magal	67.2	1007	45.34	19.7549	3.53891	7.74932	2.18974	45.0248	152	17.0595	2.08956	2.48407	8.87499	6.99932	0.857325	1.01919	7.04831	0.863326	1.02632
MRVP	RecipPop1_50W_13	Yotveta	Y_7016_L4	CMP50W_13 x Magal	61.4	1184	45.08	17.3677	3.34708	7.50402	2.24196	38.0743	117	15.7822	2.05733	2.42199	8.54655	5.49541	0.716369	0.843345	6.50656	0.848181	0.998521
MRVP	RecipPop1_50W_13	Yotveta	Y_7016_R1	CMP50W_13 x Magal	53.2	964	33.68	16.203	3.32963	6.55557	1.96886	34.9378	140	19.8209	1.82018	2.4159	8.73476	6.32011	0.580383	0.770335	6.09259	0.559489	0.742603
MRVP	RecipPop1_50W_13	Yotveta	Y_7016_R2	CMP50W_13 x Magal	39.4	577	25.32	19.3947	3.57388	7.55589	2.1142	43.8821	93	18.0236	1.92359	2.25541	8.35019	7.24872	0.773627	0.90708	4.18251	0.446383	0.523385
MRVP	RecipPop1_50W_13	Yotveta	Y_7016_R3	CMP50W_13 x Magal	68.8	1175	47.25	17.8139	3.44953	6.87409	1.99276	40.2128	162	16.1481	1.89556	2.23157	8.51537	5.94065	0.697348	0.820962	6.98026	0.819383	0.96463
MRVP	RecipPop1_50W_13	Yotveta	Y_7018_L1	Magal x CMP50W_13	72.2	1106	39.67	18.9655	3.25456	7.97915	2.45168	35.868	277	18.787	2.18563	2.44435
MRVP	RecipPop1_50W_13	Yotveta	Y_7018_L2	Magal x CMP50W_13	70.6	1018	40.35	17.7271	3.41215	6.95491	2.03828	39.6365	142	18.5095	1.79564	2.34293	8.81722	6.68963	0.648977	0.846776	6.81004	0.660658	0.862018
MRVP	RecipPop1_50W_13	Yotveta	Y_7018_R1	Magal x CMP50W_13	57.8	798	32.34	17.9273	3.3863	7.08512	2.09229	40.5263	212	16.7815	1.92972	2.23988	8.54861	6.21955	0.715189	0.830143	4.9632	0.570721	0.662454
MRVP	RecipPop1_50W_13	Yotveta	Y_7018_R2	Magal x CMP50W_13		890	31.06	16.9161	3.34653	6.67997	1.99609	34.8989	191	19.5004	1.7397	2.34299	8.73332	6.21109	0.554113	0.746266	5.52787	0.49316	0.664176
MRVP	RecipPop1_50W_13	Yotveta	Y_8015_L1	Magal x CMP50W_13		29	0.84	15.0989		6.29522	2.02845	28.9655	47
MRVP	RecipPop1_50W_13	Yotveta	Y_8015_L2	Magal x CMP50W_13	29.2	394	17.64	18.9942	3.41345	7.39577	2.16666	44.7716	58	16.5571	1.72534	2.35827	8.67057	6.77013	0.705485	0.964288	2.66743	0.277961	0.37993
MRVP	RecipPop1_50W_13	Yotveta	Y_8015_L3	Magal x CMP50W_13	65.2	1003	47.24	20.1896	3.54378	7.89725	2.22848	47.0987	166.6	17.498	2.0562	2.41331	8.56987	7.53505	0.88545	1.03923	7.55766	0.888106	1.04235
MRVP	RecipPop1_50W_13	Yotveta	Y_8015_R1	Magal x CMP50W_13	40.8	883	28.52	15.7768	3.1251	6.8714	2.19878	32.299	106	17.9165	1.9971	2.32866	8.84328	5.27511	0.587999	0.685619	4.65792	0.519203	0.605401
MRVP	RecipPop1_50W_13	Yotveta	Y_8015_R3	Magal x CMP50W_13	71.8	1174	50.88	18.794	3.39481	7.60947	2.2415	43.339	193	19.563	2.13512	2.29572	8.57943	7.75102	0.84595	0.909581	9.0997	0.993145	1.06785
MRVP	RecipPop2_50W_38	Mibhor	M_1002_L1	CMP50W_38 x Magal	53.8	711	32.89	22.2417	3.49918	8.96801	2.56289	46.2588	224	19.1634	2.30217	2.48929	8.39192	8.12081	0.975584	1.05488	5.7739	0.69364	0.750021
MRVP	RecipPop2_50W_38	Mibhor	M_1002_L2	CMP50W_38 x Magal	46.8	737	29.4	19.3646	3.32064	8.23468	2.47985	39.8915	160
MRVP	RecipPop2_50W_38	Mibhor	M_1002_R1	CMP50W_38 x Magal	46.2	844	32.74	17.7171	3.3168	7.64862	2.30602	38.7915	118	17.1126	1.8566	2.30318	8.49845	6.07408	0.658996	0.817509	5.12653	0.556193	0.689978
MRVP	RecipPop2_50W_38	Mibhor	M_1015_R1	Magal x CMP50W_38	35.8	392	15.73	19.064	3.46689	7.5098	2.16615	40.1276	135	15.7503	1.65529	2.30113	9.08573	5.74598	0.603878	0.83949	2.25242	0.23672	0.32908
MRVP	RecipPop2_50W_38	Mibhor	M_1015_R2	Magal x CMP50W_38	37.6	298	13.37	19.7469	3.63987	7.39662	2.03211	44.8658	113	18.8439	1.6368	2.47235	8.70488	7.71852	0.670436	1.01268	2.30012	0.19979	0.301778
MRVP	RecipPop2_50W_38	Mibhor	M_1015_R3	Magal x CMP50W_38		834	28.16	16.7899	3.24051	7.18665	2.21775	33.765		16.7905	1.82967	2.30625	8.71454	5.17525	0.563949	0.710845	4.31616	0.470333	0.592845
MRVP	RecipPop2_50W_38	Mibhor	M_2007_L2	CMP50W_38 x Magal	62.2	710	35.38	24.2301	3.63917	9.28693	2.55194	49.831	153	18.8459	2.16469	2.25078
MRVP	RecipPop2_50W_38	Mibhor	M_2007_R2	CMP50W_38 x Magal		123	4.23	17.2396	3.32324	7.08602	2.13226	34.3902	26		1.76155
MRVP	RecipPop2_50W_38	Mibhor	M_2009_L1	Magal x CMP50W_38	62	1362	39.94	14.6252	3.07589	6.44207	2.09437	29.3245		11.7249	1.75811	2.12912	8.6907	3.13946	0.470752	0.570094	4.27595	0.641164	0.776468
MRVP	RecipPop2_50W_38	Mibhor	M_2009_L2	Magal x CMP50W_38	56.7	989	36.09	16.2606	3.27384	6.59295	2.01383	36.4914	131	13.1693	1.68667	2.13668	9.09662	4.36851	0.559499	0.708777	4.32046	0.553345	0.70098
MRVP	RecipPop2_50W_38	Mibhor	M_2009_L3	Magal x CMP50W_38	43	707	27.05	17.3882	3.29348	7.27609	2.20924	38.2603		12.4126	1.92033	2.26743	8.89012	4.32688	0.669406	0.790399	3.0591	0.47327	0.558812
MRVP	RecipPop2_50W_38	Mibhor	M_2009_R1	Magal x CMP50W_38	57.5	833	33.48	17.8572	3.36113	6.98497	2.07816	40.1921	137	13.601	1.86537	2.07012	8.89594	4.98021	0.683036	0.758009	4.14851	0.568969	0.631422
MRVP	RecipPop2_50W_38	Mibhor	M_2009_R2	Magal x CMP50W_38	49.7	995	31.32	16.3513	3.08561	7.19292	2.33112	31.4774	87	14.2643	1.81695	2.2353	8.70178	4.09932	0.522161	0.642386	4.07883	0.51955	0.639174
MRVP	RecipPop2_50W_38	Mibhor	M_3005_L1	CMP50W_38 x Magal	76.5	1130	53.82	19.2582	3.53164	7.43433	2.10506	47.6283	188	13.206	1.74994	2.08527	8.90653	5.72957	0.759235	0.904721	6.47442	0.857936	1.02233
MRVP	RecipPop2_50W_38	Mibhor	M_3005_L2	CMP50W_38 x Magal	15.4	170	6.55	19.939	3.37157	8.32735	2.46987	38.5294	35	17.704	1.90521	2.81078	8.61325	6.23372	0.670838	0.989699	1.05973	0.114042	0.168249
MRVP	RecipPop2_50W_38	Mibhor	M_3005_L3	CMP50W_38 x Magal		55	2.01	19.5308	3.44667	7.51578	2.18059	36.5455	51		1.81497
MRVP	RecipPop2_50W_38	Mibhor	M_3005_L4	CMP50W_38 x Magal	23.2	293	11.35	17.149	3.3727	6.74952	2.00122	38.7372	109	17.6671	1.56466	2.32796	9.02514	6.22607	0.551405	0.820399	1.82424	0.161562	0.240377
MRVP	RecipPop2_50W_38	Mibhor	M_3005_R1	CMP50W_38 x Magal	49.6	880	35.74	18.4009	3.37122	7.62161	2.26079	40.6136	98	15.5853	1.8603	2.18396	8.69685	5.77927	0.689829	0.809845	5.08576	0.607049	0.712663
MRVP	RecipPop2_50W_38	Mibhor	M_3005_R2	CMP50W_38 x Magal	53.6	1109	37.7	15.047	3.1599	6.5822	2.08304	33.9946	112	12.618	1.75131	2.18865	8.9684	3.90473	0.541958	0.677296	4.33034	0.601031	0.751121
MRVP	RecipPop2_50W_38	Mibhor	M_3009_L1	Magal x CMP50W_38	26.6	384	13.79	19.5187	3.22652	8.44636	2.61779	35.9115	70
MRVP	RecipPop2_50W_38	Mibhor	M_3009_L2	Magal x CMP50W_38	28.4	375	16.58	20.7131	3.5323	8.26845	2.34081	44.2133	69	14.1711	1.98149	2.57583	9.06352	5.69763	0.796677	1.03564	2.13661	0.298754	0.388364
MRVP	RecipPop2_50W_38	Mibhor	M_3009_L4	Magal x CMP50W_38	30	649	19.59	17.2315	3.03285	7.91995	2.61139	30.1849	89	12.93	1.82698	2.56355	9.06603	3.54908	0.501476	0.703651	2.30335	0.325458	0.456669
MRVP	RecipPop2_50W_38	Mibhor	M_3009_R1	Magal x CMP50W_38	35.2	785	20.21	17.7097	3.00781	8.31333	2.76391	25.7452	72	14.5682	1.71472	2.60727
MRVP	RecipPop2_50W_38	Mibhor	M_3009_R2	Magal x CMP50W_38		42	0.94	16.6532	2.92688	8.26599	2.82416	22.381	16.2		1.54746
MRVP	RecipPop2_50W_38	Mibhor	M_3009_R3	Magal x CMP50W_38	57.4	1044	40.4	19.0666	3.29708	8.07203	2.44824	38.6973	127	13.5453	1.85195	2.3007	8.96861	4.77158	0.652381	0.810462	4.98153	0.681086	0.846123
MRVP	RecipPop2_50W_38	Mibhor	M_4006_L2	CMP50W_38 x Magal	21.6	418	12.02	16.0281	3.08437	7.17781	2.32716	28.756	69	19.9594	1.97925	2.44556	8.83844	5.23224	0.51885	0.641089	2.18708	0.216879	0.267975
MRVP	RecipPop2_50W_38	Mibhor	M_4006_L4	CMP50W_38 x Magal	69.4	1113	46.92	20.0467	3.38551	8.22647	2.4299	42.1563	204	17.6524	1.86734	2.2759	8.81318	6.78577	0.717825	0.874878	7.55256	0.798939	0.973739
MRVP	RecipPop2_50W_38	Mibhor	M_4006_R2	CMP50W_38 x Magal	43.8	789	29.04	17.0023	3.22029	7.33735	2.27847	36.8061	115	16.0263	2.08742	2.25175	8.86749	5.3756	0.700167	0.755289	4.24135	0.552432	0.595923
MRVP	RecipPop2_50W_38	Mibhor	M_4006_R3	CMP50W_38 x Magal	37	576	23.45	19.1339	3.33629	7.87339	2.35992	40.7118	126	16.1617	1.89928	2.09627	8.65142	6.01047	0.706337	0.779595	3.46203	0.40685	0.449047
MRVP	RecipPop2_50W_38	Mibhor	M_4009_L1	Magal x CMP50W_38	17	200	9.42	21.2716	3.66849	8.24409	2.24727	47.1	55	16.1904	2.03612	2.52043	8.85265	6.9506	0.874114	1.08203	1.39012	0.174823	0.216406
MRVP	RecipPop2_50W_38	Mibhor	M_4009_L2	Magal x CMP50W_38	26.1	444	16	19.3912	3.22204	8.3421	2.58907	36.036	100	17.9312	2.01355	2.13044	8.94411	5.88374	0.660705	0.699059	2.61238	0.293353	0.310382
MRVP	RecipPop2_50W_38	Mibhor	M_4009_L3	Magal x CMP50W_38	25	618	14.23	15.1841	2.85231	7.43853	2.60789	23.0259	69
MRVP	RecipPop2_50W_38	Mibhor	M_4009_L4	Magal x CMP50W_38	43	896	27.97	17.1555	3.09018	7.82957	2.5337	31.2165	110	15.8477	2.05535	2.57443	8.82969	4.51029	0.584956	0.732689	4.04122	0.524121	0.656489
MRVP	RecipPop2_50W_38	Mibhor	M_4009_R1	Magal x CMP50W_38	25	313	13.26	19.4156	3.41552	7.77899	2.27754	42.3642	67
MRVP	RecipPop2_50W_38	Mibhor	M_4009_R2	Magal x CMP50W_38	26.8	552	16.27	15.0532	3.08455	6.58081	2.13347	29.4746	77	15.4631	1.55369	2.11556	8.75385	4.15872	0.417858	0.568968	2.29561	0.230657	0.31407
MRVP	RecipPop2_50W_38	Mibhor	M_4009_R3	Magal x CMP50W_38	52.2	759	36.22	20.906	3.54519	8.27199	2.3333	47.7207	175	15.8316	2.04495	2.29445	8.70551	6.89726	0.890909	0.999608	5.23502	0.6762	0.758703
MRVP	RecipPop2_50W_38	Mibhor	M_5003_L1	Magal x CMP50W_38	46.6	823	32.07	17.6216	3.36683	7.23516	2.14895	38.9672	168	16.6885	1.91077	2.15226	8.50428	5.95002	0.681254	0.767351	4.89686	0.560672	0.63153
MRVP	RecipPop2_50W_38	Mibhor	M_5003_L2	Magal x CMP50W_38	22.4	402	12.95	18.2017	3.11287	8.09295	2.59983	32.2139	87	17.7518	1.87371	2.46954	8.54343	5.22999	0.552029	0.727568	2.10246	0.221916	0.292483
MRVP	RecipPop2_50W_38	Mibhor	M_5003_L3	Magal x CMP50W_38		356	-0.1	19.0227	3.2753	8.20092	2.50387			16.7932	1.7009	2.37094	8.89572				-0.0152993	-0.0015496	-0.00216003
MRVP	RecipPop2_50W_38	Mibhor	M_5003_L4	Magal x CMP50W_38	32.2	746	17.92	15.2641	2.95452	7.04529	2.38458	24.0214	90	18.9122	1.86562	2.32175	8.46915	4.15822	0.410194	0.510485	3.10204	0.306005	0.380821
MRVP	RecipPop2_50W_38	Mibhor	M_5003_R2	Magal x CMP50W_38	19.4	203	9.57	21.8033	3.58044	8.54407	2.38632	47.1429	56	17.1697	1.91507	2.51563	8.64266	7.39472	0.824791	1.08344	1.50113	0.167433	0.219939
MRVP	RecipPop2_50W_38	Mibhor	M_5003_R3	Magal x CMP50W_38	15.3	181	6.82	18.7911	3.32495	7.86939	2.36677	37.6796	44	17.8545	1.67365	2.31938	8.90172	6.12863	0.574488	0.796137	1.10928	0.103982	0.144101
MRVP	RecipPop2_50W_38	Mibhor	M_5008_L1	CMP50W_38 x Magal	34.6	651	20.39	14.888	3.15667	6.5141	2.0636	31.321	95
MRVP	RecipPop2_50W_38	Mibhor	M_5008_L3	CMP50W_38 x Magal	37.4	686	23.27	17.5125	3.05415	7.99036	2.61623	33.9213	112	16.9165	1.85291	2.52503	8.68592	5.23988	0.573937	0.782127	3.59455	0.393721	0.536539
MRVP	RecipPop2_50W_38	Mibhor	M_5008_L4	CMP50W_38 x Magal	34.4	461	23.15	21.072	3.63179	8.17495	2.25095	50.2169	121	14.1975	1.93469	2.16594	8.87878	6.49654	0.885279	0.991097	2.9949	0.408114	0.456896
MRVP	RecipPop2_50W_38	Mibhor	M_5008_R1	CMP50W_38 x Magal	49.8	762	35.6	20.9554	3.52014	8.39905	2.386	46.7192	146	16.4884	2.12666	2.19507	8.69291	7.03359	0.90719	0.936369	5.35959	0.691279	0.713513
MRVP	RecipPop2_50W_38	Mibhor	M_5008_R2	CMP50W_38 x Magal	23.2	276	13.53	21.1319	3.47167	8.58964	2.47421	49.0217	43	15.4637	1.81367	2.31594	9.22118	6.88154	0.807108	1.03063	1.89931	0.222762	0.284453
MRVP	RecipPop2_50W_38	Mibhor	M_5008_R3	CMP50W_38 x Magal	57.8	1148	40.01	16.3164	3.2437	7.00709	2.16021	34.8519	128
MRVP	RecipPop2_50W_38	Mibhor	M_6012_L1	Magal x CMP50W_38	44	832	27.81	17.7234	3.08878	7.939	2.57027	33.4255		19.3285	1.92659	2.2846	8.81194	5.89132	0.587225	0.696347	4.90158	0.488572	0.579361
MRVP	RecipPop2_50W_38	Mibhor	M_6012_L2	Magal x CMP50W_38	18.8	285	10.19	20.3054	3.19028	8.91405	2.79413	35.7544	50	17.5657	2.00675	2.46173	9.15427	5.70557	0.651818	0.799604	1.62609	0.185768	0.227887
MRVP	RecipPop2_50W_38	Mibhor	M_6012_L3	Magal x CMP50W_38	48	681	20.53	15.8123	3.15151	6.94609	2.20405	30.1468		18.3303	1.75711	2.24882	8.92446	5.03284	0.48244	0.617444	3.42737	0.328542	0.42048
MRVP	RecipPop2_50W_38	Mibhor	M_6012_R2	Magal x CMP50W_38	35.6	563	24.49	20.7209	3.46647	8.43446	2.43316	43.4991	152	16.3262	2.06644	2.40325	8.9131	6.46875	0.818766	0.952215	3.64191	0.460965	0.536097
MRVP	RecipPop2_50W_38	Mibhor	M_6012_R3	Magal x CMP50W_38	36	708	22.64	14.9075	3.16919	6.35008	2.00369	31.9774		14.6544	1.75877	2.26653	8.81748	4.2729	0.512818	0.660872	3.02521	0.363075	0.467897
MRVP	RecipPop2_50W_38	Mibhor	M_6014_L1	CMP50W_38 x Magal	36	541	21.9	18.4019	3.31956	7.38849	2.22574	40.4806		19.1868	2.05956	2.13339	8.4448	7.11104	0.763314	0.790679	3.84707	0.412953	0.427757
MRVP	RecipPop2_50W_38	Mibhor	M_6014_L2	CMP50W_38 x Magal	67	930	42.2	21.0489	3.53099	8.29318	2.34868	45.3763		17.7828	2.0533	2.28441	8.80608	7.35861	0.849667	0.945299	6.84351	0.79019	0.879128
MRVP	RecipPop2_50W_38	Mibhor	M_6014_L3	CMP50W_38 x Magal	24.5	420	13.09	15.5943	3.03094	6.82159	2.25065	31.1667	125	17.9656	1.80246	2.34906	8.79714	5.10671	0.512349	0.667719	2.14482	0.215186	0.280442
MRVP	RecipPop2_50W_38	Mibhor	M_6014_L4	CMP50W_38 x Magal	31	536	16.64	15.4386	3.18553	6.5399	2.053	31.0448		16.9454	2.08017	2.49839	8.41382	4.81804	0.591448	0.710361	2.58247	0.317016	0.380753
MRVP	RecipPop2_50W_38	Mibhor	M_6014_R1	CMP50W_38 x Magal	69.4	1029	52.43	21.5528	3.59449	8.43764	2.34738	50.9524	204	18.0297	2.1361	2.1962	8.61577	8.39507	0.994622	1.0226	8.63853	1.02347	1.05226
MRVP	RecipPop2_50W_38	Mibhor	M_6014_R2	CMP50W_38 x Magal	41	648	26.71	18.8984	3.34577	7.6724	2.29316	41.2191		18.7792	2.04892	2.12935	8.78213	7.06083	0.770378	0.80062	4.57542	0.499205	0.518802
MRVP	RecipPop2_50W_38	Mibhor	M_7009_L2	Magal x CMP50W_38	43.4	734	31.01	19.9226	3.44143	8.14948	2.36805	42.248	120	16.0927	1.98794	2.36638	8.77532	6.20221	0.766161	0.912017	4.55242	0.562363	0.669421
MRVP	RecipPop2_50W_38	Mibhor	M_7009_L3	Magal x CMP50W_38	35.6	592	22.42	19.9834	3.30268	8.45734	2.56075	37.8716	82	18.521	2.13351	2.44015	8.78612	6.39792	0.737002	0.842931	3.78757	0.436305	0.499015
MRVP	RecipPop2_50W_38	Mibhor	M_7009_R1	Magal x CMP50W_38	32.8	706	21.12	17.2333	3.10001	7.78177	2.51024	29.915	80	17.293	2.00915	2.36307	9.37324	4.68831	0.5447	0.640651	3.30995	0.384559	0.4523
MRVP	RecipPop2_50W_38	Mibhor	M_7009_R3	Magal x CMP50W_38	40.4	877	30.39	18.79	3.32306	7.92077	2.38358	34.6522	95	16.5288	2.17731	2.54086	8.82448	5.22216	0.687907	0.802768	4.57983	0.603295	0.704027
MRVP	RecipPop2_50W_38	Mibhor	M_7014_L1	CMP50W_38 x Magal	42	531	28.29	21.3863	3.76551	7.75448	2.05934	53.2768		14.88	1.99102	2.13589	8.98108	7.21559	0.965488	1.03574	3.83148	0.512674	0.549976
MRVP	RecipPop2_50W_38	Mibhor	M_7014_L2	CMP50W_38 x Magal	31	430	20.67	21.0814	3.55384	8.41402	2.36758	48.0698		17.8378	1.96716	2.28241	8.75886	7.82357	0.862785	1.00105	3.36413	0.370998	0.430452
MRVP	RecipPop2_50W_38	Mibhor	M_7014_L3	CMP50W_38 x Magal	36	475	20.8	19.2161	3.68398	7.22642	1.96158	43.7895		18.6722	2.03835	2.30183	8.66379	7.46807	0.815252	0.920633	3.54733	0.387244	0.437301
MRVP	RecipPop2_50W_38	Mibhor	M_7014_R1	CMP50W_38 x Magal	17	188	8.28	18.8666	3.46394	7.25014	2.09304	44.0426		15.6572		2.80867	9.29915	6.25456		1.12198	1.17586		0.210932
MRVP	RecipPop2_50W_38	Mibhor	M_8005_L1	CMP50W_38 x Magal	25.2	330	14.24	21.4696	3.47635	8.59467	2.47232	43.1515	94	17.2827	2.20126	2.87768	9.41757	6.75541	0.86042	1.12482	2.22928	0.283939	0.371191
MRVP	RecipPop2_50W_38	Mibhor	M_8005_L2	CMP50W_38 x Magal	61	902	42.19	20.7457	3.52939	8.22133	2.32939	46.7738	164	18.1392	2.08323	2.3819	8.94362	7.7256	0.88726	1.01446	6.96849	0.800309	0.915046
MRVP	RecipPop2_50W_38	Mibhor	M_8005_L3	CMP50W_38 x Magal	19.2	265	12.22	20.6525	3.52322	8.20436	2.32866	46.1132	84	17.4852	1.9875	2.34836	9.0038	7.33702	0.833978	0.985402	1.94431	0.221004	0.261132
MRVP	RecipPop2_50W_38	Mibhor	M_8005_L4	CMP50W_38 x Magal	37.2	429	25.47	25.149	3.88702	9.05082	2.32847	59.3706	155	17.7034	2.08708	2.4447	8.53518	9.61351	1.13335	1.32755	4.1242	0.486208	0.569519
MRVP	RecipPop2_50W_38	Mibhor	M_8005_R1	CMP50W_38 x Magal	39	556	25.48	20.0782	3.56333	7.89335	2.21516	45.8273	122	18.3948	2.39859	2.32012
MRVP	RecipPop2_50W_38	Mibhor	M_8005_R2	CMP50W_38 x Magal	31.6	549	20.38	19.3052	3.30227	8.03975	2.43462	37.122	116	18.4974	2.27669	2.49506	9.19577	6.23517	0.767434	0.841044	3.42311	0.421322	0.461733
MRVP	RecipPop2_50W_38	Mibhor	M_8005_R3	CMP50W_38 x Magal	43.8	538	29.84	24.8463	3.72253	9.23644	2.48123	55.4647	135
MRVP	RecipPop2_50W_38	Mibhor	M_8006_L1	Magal x CMP50W_38	20.4	284	13.25	21.0006	3.55631	8.25722	2.32185	46.6549	55	17.8893	1.92378	2.36944	9.10421	7.58638	0.815825	1.00482	2.15453	0.231694	0.285369
MRVP	RecipPop2_50W_38	Mibhor	M_8006_L2	Magal x CMP50W_38	40.6	522	26.7	23.7361	3.55275	9.31632	2.62228	51.1494	135	17.9817	2.09407	2.36904	8.76798	8.39108	0.977188	1.1055	4.38014	0.510092	0.577073
MRVP	RecipPop2_50W_38	Mibhor	M_8006_L3	Magal x CMP50W_38	47.8	812	33.83	19.2502	3.49902	7.77785	2.22286	41.6626	149	15.7049	2.01551	2.36373	8.88225	5.96191	0.765129	0.897318	4.84107	0.621285	0.728623
MRVP	RecipPop2_50W_38	Mibhor	M_8006_L4	Magal x CMP50W_38	55.8	838	35.88	20.5816	3.40012	8.33515	2.45143	42.8162	189	18.3102	1.9781	2.27356	8.90591	7.14152	0.771518	0.886758	5.98459	0.646532	0.743103
MRVP	RecipPop2_50W_38	Mibhor	M_8006_R1	Magal x CMP50W_38	19.6	258	13.57	22.8106	3.72528	8.69195	2.33323	52.5969	53	17.2785	2.16248	2.54543	9.03905	8.26651	1.03459	1.2178	2.13276	0.266924	0.314193
MRVP	RecipPop2_50W_38	Mibhor	M_8006_R2	Magal x CMP50W_38	53	1170	38.18	16.9616	3.15407	7.65769	2.42788	32.6325	138
MRVP	RecipPop2_50W_38	Mibhor	M_8006_R3	Magal x CMP50W_38	35.4	627	23.53	19.1494	3.23621	8.26983	2.55541	37.5279	94
MRVP	RecipPop2_50W_38	Yotveta	Y_1002_L1	CMP50W_38 x Magal	42.8	619	28.46	20.1056	3.43917	7.86096	2.28572	45.9774	109	16.8273	1.96093	2.21695	8.42858	7.08465	0.825595	0.933381	4.3854	0.511043	0.577763
MRVP	RecipPop2_50W_38	Yotveta	Y_1002_L3	CMP50W_38 x Magal	21.6	283	10.42	16.1301	3.31739	6.51508	1.96392	36.8198	74	16.0008	1.84677	2.33341	8.71194	5.37819	0.620737	0.784308	1.52203	0.175669	0.221959
MRVP	RecipPop2_50W_38	Yotveta	Y_1002_L4	CMP50W_38 x Magal	70.8	1288	51.75	16.8408	3.42351	6.56875	1.91871	40.1786	144	15.226	1.63335	2.21693	8.80913	5.5787	0.598445	0.812266	7.18536	0.770797	1.0462
MRVP	RecipPop2_50W_38	Yotveta	Y_1002_R1	CMP50W_38 x Magal	47.6	668	30.98	20.1524	3.52204	7.85201	2.22939	46.3772	110	18.3939	2.14215	2.21909	8.26723	7.82533	0.911338	0.944072	5.22732	0.608774	0.63064
MRVP	RecipPop2_50W_38	Yotveta	Y_1002_R3	CMP50W_38 x Magal	44.6	638	25.29	17.6146	3.34353	7.08837	2.12003	39.6395	101	16.9527	2.04791	2.20765	8.47755	6.15027	0.742962	0.800914	3.92387	0.47401	0.510983
MRVP	RecipPop2_50W_38	Yotveta	Y_1003_L1	Magal x CMP50W_38	48.8	791	32.04	17.4614	3.38713	6.87016	2.02832	40.5057	118	18.3143	1.98887	2.09542	8.86199	6.76092	0.734211	0.773549	5.34789	0.580761	0.611877
MRVP	RecipPop2_50W_38	Yotveta	Y_1003_L2	Magal x CMP50W_38	57.4	680	29.85	18.4739	3.48378	7.09877	2.03766	43.8971	138	17.9628	1.58548	2.06575	8.95436	7.17907	0.633658	0.825604	4.88177	0.430887	0.561411
MRVP	RecipPop2_50W_38	Yotveta	Y_1003_L4	Magal x CMP50W_38	56.2	1093	41.14	16.9126	3.32344	6.96881	2.09687	37.6395	107	19.1761	1.98269	2.37627	8.74357	6.58669	0.681025	0.816213	7.19926	0.74436	0.892121
MRVP	RecipPop2_50W_38	Yotveta	Y_1003_R1	Magal x CMP50W_38	78.4	1182	54.45	20.1448	3.47502	7.82583	2.25203	46.066	163	19.0574	2.08187	2.20788	8.66544	8.01823	0.875928	0.928948	9.47755	1.03535	1.09802
MRVP	RecipPop2_50W_38	Yotveta	Y_1003_R2	Magal x CMP50W_38	44.2	900	29.77	15.3427	3.19261	6.47383	2.02776	33.0778	78	18.3332	1.78319	2.31123	8.66197	5.53894	0.538749	0.698282	4.98504	0.484874	0.628454
MRVP	RecipPop2_50W_38	Yotveta	Y_1003_R3	Magal x CMP50W_38	79.8	1170	55.69	19.1609	3.55654	7.34118	2.06413	47.5983	161	16.7135	1.84383	2.21184	8.69978	7.26326	0.80128	0.961209	8.49802	0.937497	1.12461
MRVP	RecipPop2_50W_38	Yotveta	Y_2007_L1	CMP50W_38 x Magal	73.4	891	44.63	21.3158	3.5989	8.09929	2.25049	50.0898		18.904	2.19934	2.27088	8.6832	8.64677	1.00599	1.03871	7.70427	0.896334	0.925492
MRVP	RecipPop2_50W_38	Yotveta	Y_2007_L2	CMP50W_38 x Magal	34.8	448	23.6	21.4744	3.63346	8.02634	2.20901	52.6786	134	18.9783	1.69146	2.25783	8.97681	9.10005	0.811053	1.08262	4.07682	0.363352	0.485015
MRVP	RecipPop2_50W_38	Yotveta	Y_2007_L3	CMP50W_38 x Magal	54.4	931	37.69	18.3481	3.42215	7.30411	2.13436	40.4834	142	21.719	1.82726	2.23413	8.32029	8.06102	0.678189	0.829198	7.50481	0.631394	0.771983
MRVP	RecipPop2_50W_38	Yotveta	Y_2007_R1	CMP50W_38 x Magal	60.6	1002	43.9	19.3762	3.51453	7.63145	2.1714	43.8124	163	15.783	1.97711	2.19684	8.21322	6.34696	0.795075	0.883438	6.35965	0.796665	0.885205
MRVP	RecipPop2_50W_38	Yotveta	Y_2007_R2	CMP50W_38 x Magal		74	1.64	13.4234		5.95648	2.02625		11		2.00791
MRVP	RecipPop2_50W_38	Yotveta	Y_2007_R3	CMP50W_38 x Magal	51.6	863	38.31	19.4208	3.3842	8.03138	2.3732	44.3917	130	18.9777	1.92647	2.29321	8.61381	7.69883	0.781525	0.930305	6.64409	0.674456	0.802854
MRVP	RecipPop2_50W_38	Yotveta	Y_3002_L1	Magal x CMP50W_38	55.2	805	34.98	21.3107	3.48401	8.45175	2.42587	43.4534	162	21.8454	1.96747	2.60469	8.55724	8.68028	0.781774	1.03497	6.98762	0.629328	0.833153
MRVP	RecipPop2_50W_38	Yotveta	Y_3002_L2	Magal x CMP50W_38	28.8	377	15.59	18.7524	3.55335	7.25107	2.04063	41.3528	75	19.7426	1.90207	2.42077	9.11413	7.42004	0.71487	0.909817	2.79736	0.269506	0.343001
MRVP	RecipPop2_50W_38	Yotveta	Y_3002_L3	Magal x CMP50W_38	41.6	526	24.06	19.6539	3.4165	7.70596	2.25551	45.7414	90
MRVP	RecipPop2_50W_38	Yotveta	Y_3002_L4	Magal x CMP50W_38	89	1336	59.99	20.8473	3.50126	8.14926	2.32752	44.9027		20.3139	2.02086	2.27996	8.50538	8.34568	0.830239	0.93669	11.1498	1.1092	1.25142
MRVP	RecipPop2_50W_38	Yotveta	Y_3002_R1	Magal x CMP50W_38	44.4	996	29.68	15.2392	3.04787	6.93572	2.2756		96	16.617	1.81024	2.44394	8.46589				4.5144	0.491793	0.663954
MRVP	RecipPop2_50W_38	Yotveta	Y_3002_R2	Magal x CMP50W_38	61.4	657	30.11	20.1446	3.59919	7.52544	2.09087	45.8295	206	19.4012	1.62605	2.37481	8.68746	8.11903	0.68047	0.993815	5.33421	0.447069	0.652936
MRVP	RecipPop2_50W_38	Yotveta	Y_3002_R3	Magal x CMP50W_38	40.6	773	26.09	17.4672	3.56869	6.83007	1.91389	33.7516	82	19.147	1.64128	2.26099	8.41464	5.91864	0.507346	0.698906	4.57511	0.392178	0.540254
MRVP	RecipPop2_50W_38	Yotveta	Y_3005_L1	CMP50W_38 x Magal	40.4	742	27.33	17.878	3.30915	7.63398	2.30693	36.8329	75	17.7458	2.03259	2.42647	8.26379	5.99614	0.686794	0.819882	4.44914	0.509601	0.608352
MRVP	RecipPop2_50W_38	Yotveta	Y_3005_L2	CMP50W_38 x Magal		173	6.76	17.9078	3.32301	7.12622	2.14451	39.0751	23	15.7827	1.832	2.46604	8.77514	5.62593	0.653039	0.87905	0.973287	0.112976	0.152076
MRVP	RecipPop2_50W_38	Yotveta	Y_3005_R3	CMP50W_38 x Magal	50.6	670	33.14	21.224	3.64296	7.83754	2.15142	49.4627	142
MRVP	RecipPop2_50W_38	Yotveta	Y_4006_L2	CMP50W_38 x Magal	57.8	810	39.87	20.6089	3.63805	7.6179	2.09395	49.2222	177	17.6783	2.11502	2.08231	8.4278	7.96832	0.95332	0.93858	6.45434	0.772189	0.76025
MRVP	RecipPop2_50W_38	Yotveta	Y_4006_R1	CMP50W_38 x Magal	34	539	21.71	18.5766	3.32373	7.71009	2.31971	40.2783	70	15.9583	2.08175	2.31953	8.85842	5.85834	0.764216	0.851507	3.15764	0.411913	0.458962
MRVP	RecipPop2_50W_38	Yotveta	Y_4006_R2	CMP50W_38 x Magal	45.6	524	26.48	22.0353	3.68722	8.10116	2.19709	50.5344	143	20.5216	1.97659	2.3622	8.08774	9.53171	0.918074	1.09718	4.99462	0.481071	0.57492
MRVP	RecipPop2_50W_38	Yotveta	Y_4006_R3	CMP50W_38 x Magal	21.2	205	7.55	16.6112	3.34692	6.99385	2.08964	36.8293	90	18.1341	1.5482	2.69293	8.54258	6.10811	0.521483	0.907062	1.25216	0.106904	0.185948
MRVP	RecipPop2_50W_38	Yotveta	Y_4012_L1	Magal x CMP50W_38	54	865	35.33	17.0653	3.45435	6.73745	1.95043	40.8439	154	16.9674	1.95751	2.18993	8.73821	6.32457	0.729662	0.816293	5.47075	0.631157	0.706094
MRVP	RecipPop2_50W_38	Yotveta	Y_4012_L2	Magal x CMP50W_38	34.4	474	21.73	19.2716	3.50719	7.32024	2.08721	45.8439	87	17.4984	1.78934	2.23113	8.80295	7.31579	0.748094	0.932798	3.46769	0.354596	0.442146
MRVP	RecipPop2_50W_38	Yotveta	Y_4012_L3	Magal x CMP50W_38	71.2	1094	49.64	19.1657	3.51459	7.2938	2.07529	45.3748	186	16.6581	1.82252	2.22405	8.51051	6.9153	0.756586	0.923273	7.56534	0.827705	1.01006
MRVP	RecipPop2_50W_38	Yotveta	Y_4012_L4	Magal x CMP50W_38		1310	55.15	19.1297	3.57709	7.60161	2.12508	42.0992		19.8096	1.86328	2.55319	8.38816	7.64013	0.718629	0.984713	10.0086	0.941404	1.28997
MRVP	RecipPop2_50W_38	Yotveta	Y_4012_R1	Magal x CMP50W_38	69.6	1079	51.23	19.4728	3.57014	7.5176	2.10569	47.4791	203	16.9946	1.93636	2.2919	8.39206	7.39174	0.842213	0.996856	7.97568	0.908748	1.07561
MRVP	RecipPop2_50W_38	Yotveta	Y_5001_L1	Magal x CMP50W_38	55.2	736	30.12	17.6173	3.40592	6.88813	2.0224	40.9239	146	19.0638	1.66598	2.06708	8.2324	7.15937	0.625657	0.776288	5.2693	0.460483	0.571348
MRVP	RecipPop2_50W_38	Yotveta	Y_5001_L2	Magal x CMP50W_38	51.8	867	36.1	19.9947	3.39468	7.9807	2.35095	41.6378	136	18.4729	1.90476	2.33893	8.77405	7.01685	0.723512	0.88843	6.08361	0.627285	0.770269
MRVP	RecipPop2_50W_38	Yotveta	Y_5001_L3	Magal x CMP50W_38	72.2	1151	52.28	19.9825	3.43333	8.13953	2.37074	45.4214	222	16.6108	2.10122	2.34564	8.55287	6.89955	0.872773	0.974299	7.94138	1.00456	1.12142
MRVP	RecipPop2_50W_38	Yotveta	Y_5001_L4	Magal x CMP50W_38	41.6	545	22.28	18.2422	3.4355	7.2443	2.10866	40.8807	117	17.9355	2	2.32452	8.72016	6.69279	0.746317	0.867417	3.64757	0.406743	0.472742
MRVP	RecipPop2_50W_38	Yotveta	Y_5001_R1	Magal x CMP50W_38	55.6	683	33.09	20.557	3.65963	7.46943	2.04104	48.448	146	17.9303	1.95265	2.27692	8.77897	7.92425	0.862968	1.00628	5.41226	0.589407	0.687288
MRVP	RecipPop2_50W_38	Yotveta	Y_5001_R2	Magal x CMP50W_38	31.8	443	20.14	18.9739	3.54235	7.3253	2.06792	45.4628	82	17.3707	1.76909	2.19785	8.75314	7.20593	0.733879	0.911741	3.19223	0.325108	0.403901
MRVP	RecipPop2_50W_38	Yotveta	Y_5001_R3	Magal x CMP50W_38	18.8	196	8.79	18.8037	3.4907	7.14505	2.04688	44.8469	41	13.7919	2.10974
MRVP	RecipPop2_50W_38	Yotveta	Y_6005_L1	Magal x CMP50W_38	34.8	321	11.6	17.8932	3.5059	6.79041	1.93685	36.1371	96	18.5399		2.33604	8.55225	6.12681		0.771979	1.9667		0.247805
MRVP	RecipPop2_50W_38	Yotveta	Y_6005_L2	Magal x CMP50W_38	49.2	1006	33.75	15.3879	3.18602	6.58399	2.06653	33.5487	109	17.3723	1.87665	2.3458	8.82844	5.31364	0.574008	0.717506	5.34553	0.577452	0.721811
MRVP	RecipPop2_50W_38	Yotveta	Y_6005_L3	Magal x CMP50W_38	63.8	796	38.72	20.502	3.57285	7.65529	2.14263	48.6432	141	18.0132	1.65961	2.24115	8.95389	7.97763	0.735004	0.992553	6.35019	0.585063	0.790072
MRVP	RecipPop2_50W_38	Yotveta	Y_6005_R1	Magal x CMP50W_38	43.6	783	28.19	16.7539	3.50214	6.57361	1.87703	36.0026	79	17.3655	1.54938	2.24198	8.79803	5.70196	0.508741	0.736154	4.46463	0.398344	0.576409
MRVP	RecipPop2_50W_38	Yotveta	Y_6005_R2	Magal x CMP50W_38	38.2	324	13.57	19.4646	3.38636	7.70269	2.27462	41.8827	138	20.427	1.74913	2.46165	8.48015	7.82987	0.670458	0.943575	2.53688	0.217228	0.305718
MRVP	RecipPop2_50W_38	Yotveta	Y_6005_R3	Magal x CMP50W_38	46.8	758	33.21	18.3392	3.45954	7.11574	2.05684	43.8127	104	17.2923	1.90016	2.23308	8.45847	6.93537	0.762095	0.895616	5.25701	0.577668	0.678877
MRVP	RecipPop2_50W_38	Yotveta	Y_6014_L2	CMP50W_38 x Magal		866	42.64	20.3649	3.63728	7.56426	2.07964	49.2379	202	18.3233	2.00417	2.22476	8.37385	8.26653	0.904175	1.0037	7.15882	0.783016	0.869202
MRVP	RecipPop2_50W_38	Yotveta	Y_6014_L3	CMP50W_38 x Magal	50.6	836	33.26	17.3036	3.31273	7.15873	2.16097	39.7847	97	16.4347	1.92026	2.38472	8.79585	5.96337	0.696772	0.865304	4.98538	0.582502	0.723394
MRVP	RecipPop2_50W_38	Yotveta	Y_6014_R1	CMP50W_38 x Magal		106	4.53	19.3836	3.40216	7.49878	2.20412	42.7358	46	20.344	1.5738
MRVP	RecipPop2_50W_38	Yotveta	Y_6014_R2	CMP50W_38 x Magal	38.6	468	22.76	20.6681	3.61379	7.71772	2.13563	48.6325	87
MRVP	RecipPop2_50W_38	Yotveta	Y_7003_L1	Magal x CMP50W_38	78.6		58.62	17.0142	3.3379	6.94125	2.07953	39.528	156	16.1839	2.0229	2.3087	8.62438	5.84544	0.73065	0.833878	8.66878	1.08355	1.23664
MRVP	RecipPop2_50W_38	Yotveta	Y_7003_L2	Magal x CMP50W_38	45.4	831	31.34	16.3247	3.33512	6.56251	1.9677	37.7136	91	16.1818	1.90223	2.33916	8.43802	5.5878	0.656865	0.807743	4.64346	0.545855	0.671235
MRVP	RecipPop2_50W_38	Yotveta	Y_7003_L3	Magal x CMP50W_38	69.8	1365	55.64	17.5578	3.30449	7.30626	2.21101	40.7619	134	16.2293	1.95263	2.28765	8.45232	6.0562	0.728656	0.853674	8.26672	0.994615	1.16527
MRVP	RecipPop2_50W_38	Yotveta	Y_7003_L4	Magal x CMP50W_38	32.8	563	20.68	17.5018	3.31487	7.0946	2.14023	36.7318	70	21.5033	1.98829	2.41428	8.66722	7.21398	0.667036	0.809948	4.06147	0.375541	0.456001
MRVP	RecipPop2_50W_38	Yotveta	Y_7003_R2	Magal x CMP50W_38	69.8	944	47.64	21.898	3.56673	8.33123	2.33582	50.4661	193	18.191	1.97987	2.33423	8.60871	8.39001	0.91315	1.07658	7.92017	0.862014	1.0163
MRVP	RecipPop2_50W_38	Yotveta	Y_7014_L2	CMP50W_38 x Magal	50.2	698	31.74	19.8749	3.57479	7.60919	2.12857	45.4728	118	17.3696	1.96429	2.35406	8.74762	7.20751	0.815082	0.976819	5.03084	0.568928	0.68182
MRVP	RecipPop2_50W_38	Yotveta	Y_7014_L3	CMP50W_38 x Magal	70.6	871	52.6		3.82487	8.95041	2.34006		149	16.7253	2.07131	2.50661	8.81087				8.02236	0.993512	1.20231
MRVP	RecipPop2_50W_38	Yotveta	Y_7014_L4	CMP50W_38 x Magal	65.8	1147	46.05	19.5622	3.3887	7.9122	2.33487	40.1482	155	18.4342		2.47254	8.30786	6.78612		0.910209	7.78368		1.04401
MRVP	RecipPop2_50W_38	Yotveta	Y_7014_R1	CMP50W_38 x Magal	39.2	471	19.27	19.6511	3.44497	7.81535	2.26862	40.913	137	20.1979	1.98979	2.53958	8.36656	7.57217	0.745971	0.952089	3.56649	0.351352	0.448434
MRVP	RecipPop2_50W_38	Yotveta	Y_7014_R2	CMP50W_38 x Magal	42.8	601	23	18.7253	3.30535	7.75165	2.34518	38.2696	128	20.3261	2.18718	2.55482	8.62154	7.10808	0.76486	0.893425	4.27195	0.459681	0.536948
MRVP	RecipPop2_50W_38	Yotveta	Y_8005_L1	CMP50W_38 x Magal	53	916	34.37	19.1639	3.26434	8.23665	2.52322	37.5218	173	20.018	2.11516	2.56413	8.37261	6.88225	0.727197	0.881554	6.30414	0.666112	0.807504
MRVP	RecipPop2_50W_38	Yotveta	Y_8013_L1	Magal x CMP50W_38		828	32.68	16.489	3.37154	6.63771	1.96875	39.4686		15.2731	1.79363	2.31275	8.9	5.49157	0.644916	0.831571	4.54702	0.53399	0.688541
MRVP	RecipPop2_50W_38	Yotveta	Y_8013_L4	Magal x CMP50W_38	75.2	1285	45.94	17.5636	3.26421	7.2829	2.23114	35.751	220	17.8025	1.91957	2.26892	8.47711	5.82505	0.62809	0.742398	7.48519	0.807095	0.953981
MRVP	RecipPop2_50W_38	Yotveta	Y_8013_R1	Magal x CMP50W_38	39.2	525	22.11	18.6837	3.44379	7.24885	2.1049	42.1143	112	19.3049	1.99095	2.10215	8.35524	7.45081	0.768419	0.811335	3.91168	0.40342	0.425951
MRVP	RecipPop2_50W_38	Yotveta	Y_8013_R2	Magal x CMP50W_38	44.2	796	30.94	16.778	3.35055	6.84684	2.0435	38.8693	112	16.9258	1.93049	2.28509	8.62657	6.01143	0.685639	0.81158	4.7851	0.545769	0.646018
MRVP	RecipPop3_04W_06	Mibhor	M_1009_L1	Magal x CMP04W_06	56.6	737	35.13	19.7209	3.54021	7.431	2.09903	47.6662	179	16.6895	1.71922		8.7605	7.25835	0.747697		5.34941	0.551053
MRVP	RecipPop3_04W_06	Mibhor	M_1009_L2	Magal x CMP04W_06	34	883	22	15.1651	2.83916	7.42671	2.61582	24.9151	80	14.8041	1.73977	2.31465	9.11175	3.35237	0.393968	0.524149	2.96014	0.347873	0.462824
MRVP	RecipPop3_04W_06	Mibhor	M_1009_L3	Magal x CMP04W_06	45	670	32.22	22.2654	3.56876	9.01018	2.52474	48.0896	107	14.7403	1.81669	2.47228	9.1012	6.44339	0.794126	1.0807	4.31707	0.532065	0.72407
MRVP	RecipPop3_04W_06	Mibhor	M_1009_L4	Magal x CMP04W_06	44	509	25.82	23.854	3.61055	9.26665	2.56655	50.7269	121	13.9176	1.7047	2.33574	8.51434	6.45884	0.791113	1.08397	3.28755	0.402676	0.551739
MRVP	RecipPop3_04W_06	Mibhor	M_1009_R1	Magal x CMP04W_06	32	495	19.37	18.7258	3.31641	8.03121	2.42166	39.1313	80	13.8589	1.54656	2.2594	9.15369	4.92673	0.549793	0.803202	2.43873	0.272147	0.397585
MRVP	RecipPop3_04W_06	Mibhor	M_1009_R2	Magal x CMP04W_06	74	1109	56.04	22.5822	3.56928	9.01511	2.52575	50.532	191	14.5623	1.80363	2.3618	9.02891	6.69422	0.829119	1.08571	7.42389	0.919493	1.20405
MRVP	RecipPop3_04W_06	Mibhor	M_1009_R3	Magal x CMP04W_06	55	927	39.51	20.3648	3.45465	8.15633	2.36097	42.6214	183	16.5182	2.00009	2.50747	8.87165	6.41568	0.776836	0.973903	5.94734	0.720127	0.902809
MRVP	RecipPop3_04W_06	Mibhor	M_1017_L2	CMP04W_06 x Magal	82	1216	57.66	21.5001	3.59563	8.41214	2.33954	47.4178	220	17.4203	1.93298	2.46688	8.41279	7.56538	0.839465	1.07133	9.1995	1.02079	1.30274
MRVP	RecipPop3_04W_06	Mibhor	M_1017_R1	CMP04W_06 x Magal	36	378	17.18	20.6657	3.57114	8.08957	2.26526	45.4497	185	16.7752	1.81507	2.47495	8.99078	6.93881	0.750774	1.02372	2.62287	0.283793	0.386968
MRVP	RecipPop3_04W_06	Mibhor	M_2003_L1	Magal x CMP04W_06	35	649	21.61	16.7362	3.16961	7.33774	2.31503	33.2974	83	12.7743	1.72211	2.19977	9.05648	3.86829	0.521486	0.666129	2.51052	0.338444	0.432318
MRVP	RecipPop3_04W_06	Mibhor	M_2003_L2	Magal x CMP04W_06	44	725	31.1	19.2857	3.50905	7.82295	2.22937	42.8966	105	16.0199	1.79619	2.4252	8.58542	6.28202	0.704354	0.951009	4.55446	0.510656	0.689482
MRVP	RecipPop3_04W_06	Mibhor	M_2003_L3	Magal x CMP04W_06	29	483	19.75	18.9014	3.41972	7.79141	2.27837	40.8903	63	14.4059	1.843	2.38001	9.11701	5.35357	0.684899	0.884465	2.58577	0.330806	0.427197
MRVP	RecipPop3_04W_06	Mibhor	M_2003_R1	Magal x CMP04W_06	56.6	870	39.93	20.2617	3.50594	8.19207	2.33662	45.8966	128.6	14.9243	1.87156	2.26745	8.63817	6.25804	0.78478	0.950786	5.44449	0.682758	0.827184
MRVP	RecipPop3_04W_06	Mibhor	M_2003_R2	Magal x CMP04W_06	78		59.16	15.9068	3.13176	7.23058	2.30879	33.5945	153	13.8685	1.66889	2.40555	8.58933	4.25886	0.5125	0.738719	7.49986	0.902512	1.30088
MRVP	RecipPop3_04W_06	Mibhor	M_2005_L1	CMP04W_06 x Magal	47.6	902	31.7	18.566	3.21354	8.05405	2.50628	35.1441	110	14.3652	1.8074	2.56104	8.83021	4.60273	0.579105	0.820579	4.15166	0.522353	0.740162
MRVP	RecipPop3_04W_06	Mibhor	M_2005_L2	CMP04W_06 x Magal	64	1097	44.08	18.3514	3.44384	7.40644	2.15064	40.1823	171	15.3484	1.88179	2.13086	8.72098	5.62947	0.690205	0.781559	6.17553	0.757155	0.85737
MRVP	RecipPop3_04W_06	Mibhor	M_2005_R1	CMP04W_06 x Magal	38	515	25.35	21.3199	3.60323	8.38897	2.32818	49.2233	112	15.3069	1.83403	2.359	9.2429	6.83814	0.819328	1.05385	3.52164	0.421954	0.542734
MRVP	RecipPop3_04W_06	Mibhor	M_3004_L1	CMP04W_06 x Magal	26.8	514	18.16	17.9904	3.25778	7.69409	2.36176	35.3307	70	15.2291	1.70119	2.48632	9.07508	4.89226	0.546497	0.798718	2.51462	0.2809	0.410541
MRVP	RecipPop3_04W_06	Mibhor	M_3004_L2	CMP04W_06 x Magal	67.4		50.49	17.5702	3.15455	7.76374	2.46112	31.3019	155
MRVP	RecipPop3_04W_06	Mibhor	M_3004_L3	CMP04W_06 x Magal	33	521	22.19	19.3882	3.52063	7.78221	2.21046	42.5912	81	16.1148	1.89598	2.35651	8.86704	6.25491	0.735917	0.914668	3.25881	0.383413	0.476542
MRVP	RecipPop3_04W_06	Mibhor	M_3004_L4	CMP04W_06 x Magal	81.2	1287	63.98	21.5337	3.5761	8.49476	2.37542	49.7125	185	14.9704	1.83311	2.30983	8.5466	6.8061	0.833401	1.05013	8.75945	1.07259	1.35152
MRVP	RecipPop3_04W_06	Mibhor	M_3013_L2	Magal x CMP04W_06	56	832	42.73	22.0402	3.66899	8.44397	2.30144	51.3582	120	13.7731	1.86274	2.47407	8.95031	6.4405	0.871044	1.15691	5.3585	0.724709	0.96255
MRVP	RecipPop3_04W_06	Mibhor	M_3013_L3	Magal x CMP04W_06	62	1083	46.37	20.1419	3.39987	8.37699	2.46391	42.8163	156	14.081	1.96172	2.52682	9.23695	5.47208	0.76235	0.981955	5.92626	0.825625	1.06346
MRVP	RecipPop3_04W_06	Mibhor	M_3013_L4	Magal x CMP04W_06	20	606	11.68	15.0081		7.83797		19.2739	57	16.5746	2.09229	2.69263	9.18931	2.90102	0.36621	0.471285	1.75802	0.221923	0.285599
MRVP	RecipPop3_04W_06	Mibhor	M_3013_R2	Magal x CMP04W_06	62	1087	47.37	19.4774	3.54143	7.8362	2.21272	43.5787	168	15.4705	1.98394	2.37807	8.67957	6.15666	0.789533	0.946383	6.69228	0.858222	1.02872
MRVP	RecipPop3_04W_06	Mibhor	M_3013_R3	Magal x CMP04W_06	69.8	970	48.82	19.533	3.56147	7.54152	2.11753	50.3299	195	11.7478	1.72479	2.24941	9.2936	5.36314	0.787407	1.02691	5.20224	0.763785	0.996105
MRVP	RecipPop3_04W_06	Mibhor	M_4008_L2	Magal x CMP04W_06	26.9	682	15.17		2.84562	6.7975	2.38876	22.2434	78	20.3706	1.73202	2.34801	8.35797	4.15241	0.353061	0.478626	2.83194	0.240788	0.326423
MRVP	RecipPop3_04W_06	Mibhor	M_4008_L3	Magal x CMP04W_06		142	6.74	24.36	3.55411	9.49417	2.67132	47.4648	55	17.374	1.67955		9.17308	7.49006	0.724068		1.06359	0.102818
MRVP	RecipPop3_04W_06	Mibhor	M_4008_L4	Magal x CMP04W_06	28.6	548	18.17	16.0585	3.19902	7.0054	2.18985	33.1569	95	17.4238	1.77751		8.68697	5.27533	0.538169		2.89088	0.294917
MRVP	RecipPop3_04W_06	Mibhor	M_4008_R1	Magal x CMP04W_06	16.7	266	7.26	19.7371	3.00525	9.15895		27.2932	70	15.9858	2.0626		9.45707	3.95043	0.509711		1.05081	0.135583
MRVP	RecipPop3_04W_06	Mibhor	M_4008_R2	Magal x CMP04W_06	19.5	189	9.32	23.4287	3.60047	9.17275	2.54765	49.3122	76	16.1533	1.80511		9.28864	7.22565	0.807456		1.36565	0.152609
MRVP	RecipPop3_04W_06	Mibhor	M_4008_R3	Magal x CMP04W_06	28.1	686	18.69	16.3175	2.93077	7.68564	2.6224	27.2449	79	18.088	2.05847	2.41737	8.87068	4.4909	0.511079	0.600188	3.08076	0.3506	0.411729
MRVP	RecipPop3_04W_06	Mibhor	M_4011_L1	CMP04W_06 x Magal	59	919	42.32	20.7375	3.52095	8.37015	2.37724	46.0501	177	15.8649	1.89487	2.43629	8.9825	6.64955	0.79421	1.02114	6.11093	0.729879	0.938426
MRVP	RecipPop3_04W_06	Mibhor	M_4011_L2	CMP04W_06 x Magal	47.1	687	33.51	23.0998	3.51406	9.24843	2.63184	48.7773	123	14.1118	1.93947	2.51874	9.25796	6.24611	0.858437	1.11483	4.29108	0.589746	0.765891
MRVP	RecipPop3_04W_06	Mibhor	M_4011_R1	CMP04W_06 x Magal	64	1222	45.04	16.9646	3.23227	7.33383	2.26894	36.8576	167	15.5685	1.96297	2.45039	8.91778	5.22646	0.658982	0.822612	6.38673	0.805276	1.00523
MRVP	RecipPop3_04W_06	Mibhor	M_4011_R2	CMP04W_06 x Magal	54.4	814	40.29	22.12	3.59799	8.69245	2.41591	49.4963	131	13.2587	1.88987	2.41651	9.18314	5.95993	0.849517	1.08624	4.85138	0.691507	0.884203
MRVP	RecipPop3_04W_06	Mibhor	M_5004_L1	CMP04W_06 x Magal	42.6	644	30.76	21.8179	3.56843	8.56646	2.40062	47.764	111	17.7027	1.94613	2.21077	8.66366	7.72296	0.849017	0.964466	4.97359	0.546767	0.621116
MRVP	RecipPop3_04W_06	Mibhor	M_5004_L2	CMP04W_06 x Magal	39.2	659	26.18	19.6722	3.26394	8.38978	2.57045	39.7269	115	17.6983	2.05094	2.39826	8.84697	6.40897	0.74269	0.868465	4.22351	0.489433	0.572319
MRVP	RecipPop3_04W_06	Mibhor	M_5004_L3	CMP04W_06 x Magal		180	5.59	19.4205	3.03816	8.82672		31.0556	55	15.9247	1.77714		9.27881	4.48662	0.50069		0.807592	0.0901241
MRVP	RecipPop3_04W_06	Mibhor	M_5004_L4	CMP04W_06 x Magal	42.2	985	33.01	18.1893	3.19424	7.91015	2.47638	33.5127	103	15.9571	1.85837	2.28641	9.07008	4.86261	0.566301	0.696739	4.78967	0.557807	0.686288
MRVP	RecipPop3_04W_06	Mibhor	M_5004_R1	CMP04W_06 x Magal	44	621	30.67	22.2032	3.58904	8.74443	2.43642	49.3881	98	14.5667	2.01401	2.39238	9.31464	6.52409	0.902028	1.07149	4.05146	0.56016	0.665396
MRVP	RecipPop3_04W_06	Mibhor	M_5004_R2	CMP04W_06 x Magal	24.6	423	16.19	19.283	3.28066	8.17828	2.49287	38.2742	93	17.5185	1.85958	2.21065	8.63699	6.12594	0.650266	0.773029	2.59127	0.275063	0.326991
MRVP	RecipPop3_04W_06	Mibhor	M_5004_R3	CMP04W_06 x Magal	30	557	18.17	16.2213	3.20439	6.71967	2.09702	32.6212	80	17.5124	1.66968	2.35795	9.04752	5.1959	0.495391	0.699597	2.89412	0.275933	0.389676
MRVP	RecipPop3_04W_06	Mibhor	M_5018_L1	Magal x CMP04W_06	15.6	199	7.95	18.7483	3.30915	7.89592	2.38609	39.9497	54	16.4122	1.63007	2.4594	9.00197	5.96639	0.592586	0.894077	1.18731	0.117925	0.177921
MRVP	RecipPop3_04W_06	Mibhor	M_5018_L2	Magal x CMP04W_06	34.4	715	21.68	16.5344	2.98252	7.74494	2.59678	30.3217	109	17.4248	2.04071	2.35414	8.9157	4.81242	0.563608	0.650174	3.44088	0.40298	0.464874
MRVP	RecipPop3_04W_06	Mibhor	M_5018_L3	Magal x CMP04W_06	33.8	529	21.14	19.5341	3.35373	8.19137	2.44247	39.9622	97	16.6646	1.99184	2.31993	8.90352	6.0666	0.725112	0.84455	3.20923	0.383584	0.446767
MRVP	RecipPop3_04W_06	Mibhor	M_5018_R1	Magal x CMP04W_06	73.6	1261	53.27	20.1976	3.31164	8.53189	2.57633	42.2443	196	17.055	2.05866	2.24873	8.85469	6.56679	0.792658	0.865842	8.28072	0.999541	1.09183
MRVP	RecipPop3_04W_06	Mibhor	M_5018_R2	Magal x CMP04W_06	26.2	300	14.81	21.885	3.50702	8.60625	2.45401	49.3667	110	18.9123	2.12633	2.3613	8.62114	8.53147	0.9592	1.0652	2.55944	0.28776	0.31956
MRVP	RecipPop3_04W_06	Mibhor	M_6001_L1	CMP04W_06 x Magal	83.3	1250	55.38	21.2792	3.49892	8.6007	2.4581	44.304	257
MRVP	RecipPop3_04W_06	Mibhor	M_6001_L2	CMP04W_06 x Magal	24	307	13.82	20.5688	3.47062	8.26885	2.38252	45.0163	70	14.8871	1.56819	2.62807	9.44582	6.06861	0.639261	1.07131	1.86306	0.196253	0.328892
MRVP	RecipPop3_04W_06	Mibhor	M_6001_L4	CMP04W_06 x Magal	28.6	328	18.14	23.627	3.7093	8.94486	2.41147	55.3049	83	15.1214	1.78679	2.61096	9.18919	7.59441	0.897374	1.3113	2.49097	0.294339	0.430106
MRVP	RecipPop3_04W_06	Mibhor	M_6001_R1	CMP04W_06 x Magal	34.5	483	23.95	22.5732	3.58549	8.80432	2.45554	49.5859	134	15.9621	1.99489	2.36114	8.87433	7.21256	0.901403	1.06689	3.48367	0.435378	0.515309
MRVP	RecipPop3_04W_06	Mibhor	M_6001_R2	CMP04W_06 x Magal	32.6	623	21.97	16.9304	3.24769	7.27746	2.24081	35.2648	88.3	16.8028	1.97769	2.37415	8.9503	5.39514	0.635008	0.762304	3.36117	0.39561	0.474915
MRVP	RecipPop3_04W_06	Mibhor	M_6001_R3	CMP04W_06 x Magal	53.5	788	39.64	22.5251	3.61079	8.76521	2.4275	50.3046	153	15.2488	2.03358	2.41145	9.05775	6.97604	0.930324	1.10319	5.49712	0.733095	0.869317
MRVP	RecipPop3_04W_06	Mibhor	M_6013_L1	Magal x CMP04W_06	34.1	420	19.15	23.4877	3.58384	9.0465	2.52425	45.5952	210	19.9057	2.0964	2.44266	8.49969	8.3046	0.874615	1.01907	3.48793	0.367338	0.42801
MRVP	RecipPop3_04W_06	Mibhor	M_6013_L2	Magal x CMP04W_06	35.4	574	22.84	19.9763	3.3176	8.24751	2.48598	39.7909	122	17.7661	1.92264	2.26616	8.91691	6.43894	0.696821	0.821319	3.69595	0.399975	0.471437
MRVP	RecipPop3_04W_06	Mibhor	M_6013_L3	Magal x CMP04W_06	17	233	8.45	19.8712	3.33007	8.23146	2.47186	36.2661	90	17.5017	1.97987	2.56589	8.97713	5.77739	0.653565	0.847013	1.34613	0.152281	0.197354
MRVP	RecipPop3_04W_06	Mibhor	M_6013_L4	Magal x CMP04W_06	55	1499	39.92	15.6015	2.92549	7.47095	2.55374	26.6311	174	16.1868	1.8333	2.49403	8.67846	3.93662	0.445856	0.606545	5.901	0.668338	0.909212
MRVP	RecipPop3_04W_06	Mibhor	M_6013_R1	Magal x CMP04W_06	80	1316	58.33	21.3485	3.42797	8.69878	2.53759	44.3237	222	17.8058	2.22751	2.34251	8.89032	7.19055	0.899538	0.945981	9.46276	1.18379	1.24491
MRVP	RecipPop3_04W_06	Mibhor	M_6013_R2	Magal x CMP04W_06		133	6.63	24.1534	3.58873	9.43749	2.62976	49.8496	77	17.0148	1.84931		9.41003	7.68369	0.835125		1.02193	0.111072
MRVP	RecipPop3_04W_06	Mibhor	M_6013_R3	Magal x CMP04W_06	31	590	20.9	18.2427	3.3221	7.71308	2.32174	35.4237	79	14.5699	1.90569	2.44398	9.42396	4.67483	0.611448	0.78416	2.75815	0.360754	0.462654
MRVP	RecipPop3_04W_06	Mibhor	M_7001_L2	CMP04W_06 x Magal	53.6	712	38.48	23.3959	3.72318	8.82923	2.37142	54.0449	151	16.7534	2.13897	2.44361	8.79388	8.25813	1.05435	1.20451	5.87979	0.750695	0.857613
MRVP	RecipPop3_04W_06	Mibhor	M_7001_L3	CMP04W_06 x Magal	43.5	672	30.21	18.5236	3.57923	7.25702	2.02754	44.9554	175	16.4344	2.05288	2.21744	8.66893	6.74769	0.842875	0.910441	4.53444	0.566412	0.611816
MRVP	RecipPop3_04W_06	Mibhor	M_7001_L4	CMP04W_06 x Magal	42.6	611	28.71	19.1011	3.63831	7.10288		46.9885	180	15.9402	1.95393	2.13314	8.92462	6.82161	0.836183	0.912876	4.168	0.510908	0.557767
MRVP	RecipPop3_04W_06	Mibhor	M_7001_R3	CMP04W_06 x Magal	20.4	230	10.22	21.4696	3.54938	8.50295	2.39562	44.4348	70	18.5039	1.93841	2.428	8.38534	7.53272	0.789104	0.988409	1.73252	0.181494	0.227334
MRVP	RecipPop3_04W_06	Mibhor	M_7018_L1	Magal x CMP04W_06		61	3.2	22.8784	3.67262	8.42304	2.29347	52.459	69	13.0635
MRVP	RecipPop3_04W_06	Mibhor	M_7018_L2	Magal x CMP04W_06	40.4	619	28.46	20.2439	3.40913	8.26507	2.42439	45.9774	144	16.2203	2.04138	2.23346	8.69079	6.80955	0.857004	0.937641	4.21511	0.530485	0.5804
MRVP	RecipPop3_04W_06	Mibhor	M_7018_L3	Magal x CMP04W_06	23.8	317	14.35	20.6829	3.45109	8.54751	2.47676	45.2681	82	15.1715	1.78211	2.35975	8.99256	6.25026	0.734181	0.972154	1.98133	0.232735	0.308173
MRVP	RecipPop3_04W_06	Mibhor	M_7018_R1	Magal x CMP04W_06	47.5	611	33.66	23.988	3.66234	9.10478	2.48606	55.09	188	16.8804	2.18512	2.47545	8.88426	8.47322	1.09683	1.24257	5.17714	0.670166	0.75921
MRVP	RecipPop3_04W_06	Mibhor	M_7018_R2	Magal x CMP04W_06	51.6	980	37.83	19.2805	3.36736	8.01037	2.37883	38.602	142	16.0777	1.95089	2.44904	8.98546	5.64865	0.685417	0.860434	5.53567	0.671709	0.843225
MRVP	RecipPop3_04W_06	Mibhor	M_7018_R3	Magal x CMP04W_06	46.2	716	32.09	21.4189	3.36446	8.87121	2.63674	44.8184	144	16.398	1.83841	2.34991	8.87726	6.6969	0.750802	0.9597	4.79498	0.537574	0.687145
MRVP	RecipPop3_04W_06	Mibhor	M_8009_L1	CMP04W_06 x Magal	29.4	517	18.34	18.8177	3.23484	8.05244	2.48928	35.4739	95	17.8999	1.84701	2.22998	9.06075	5.77446	0.595839	0.719385	2.9854	0.308049	0.371922
MRVP	RecipPop3_04W_06	Mibhor	M_8009_L2	CMP04W_06 x Magal	30.8	481	21.98	21.4977	3.42381	8.81763	2.57538	45.6965	108	14.7112	1.90479	2.3738	9.31945	6.09602	0.789304	0.983651	2.93218	0.379655	0.473136
MRVP	RecipPop3_04W_06	Mibhor	M_8009_L3	CMP04W_06 x Magal	49	756	35.44	20.9199	3.53179	8.45961	2.39527	46.8783	178	14.9645	1.95961	2.44655	8.87831	6.39227	0.837071	1.04508	4.83256	0.632826	0.790077
MRVP	RecipPop3_04W_06	Mibhor	M_8009_R1	CMP04W_06 x Magal	35.2	492	20.73	20.5686	3.42582	8.27255	2.41476	42.1341	129	19.3173	1.86703	2.43515	8.83383	7.42017	0.717167	0.935391	3.65072	0.352846	0.460212
MRVP	RecipPop3_04W_06	Mibhor	M_8009_R2	CMP04W_06 x Magal	40.4	753	26.4	19.1546	3.23281	8.21023	2.53966	35.0598	180	16.8967	1.87136	2.50368	8.77287	5.40423	0.598535	0.800778	4.06939	0.450697	0.602986
MRVP	RecipPop3_04W_06	Mibhor	M_8009_R3	CMP04W_06 x Magal	30.6	379	21.18	22.5375	3.7643	8.55892	2.27371	55.8839	130	16.539	2.01679	2.29641	8.75989	8.43299	1.02833	1.1709	3.1961	0.389737	0.443773
MRVP	RecipPop3_04W_06	Mibhor	M_8015_L1	Magal x CMP04W_06	38	554	26.89	20.3681	3.57871	7.77071	2.17137	48.5379	99	16.1778	1.93272	2.13945	8.83143	7.15888	0.855255	0.946735	3.96602	0.473811	0.524491
MRVP	RecipPop3_04W_06	Mibhor	M_8015_L2	Magal x CMP04W_06	15.4	240	7.79	17.9776	3.22881	7.6012	2.35418	32.4583	70	17.758	1.82962	2.72434	9.00992	5.24461	0.540356	0.804604	1.25871	0.129686	0.193105
MRVP	RecipPop3_04W_06	Mibhor	M_8015_L3	Magal x CMP04W_06	38.2	675	24.35	18.9435	3.16376	8.33766	2.63536	36.0741	119	16.7161	1.94159	2.50293	9.42203	5.46203	0.634419	0.817836	3.68687	0.428233	0.552039
MRVP	RecipPop3_04W_06	Mibhor	M_8015_L4	Magal x CMP04W_06	29.6	377	18.38	22.1208	3.57717	8.62957	2.4124	48.7533	147	18.2388	1.92253	2.38169	8.6507	8.12279	0.856214	1.0607	3.06229	0.322793	0.399885
MRVP	RecipPop3_04W_06	Mibhor	M_8015_R1	Magal x CMP04W_06	64.8	1115	48.22	20.2946	3.38663	8.33909	2.46236	43.2466	236	17.3749	2.07646	2.32978	9.15839	6.82591	0.815756	0.915276	7.61089	0.909568	1.02053
MRVP	RecipPop3_04W_06	Mibhor	M_8015_R2	Magal x CMP04W_06	47.5	654	31.35	23.0963	3.52513	9.13318	2.59088	47.9358	196	19.5714	2.12457	2.36309	8.65909	8.56932	0.930244	1.03468	5.60433	0.608379	0.67668
MRVP	RecipPop3_04W_06	Mibhor	M_8015_R3	Magal x CMP04W_06	54.2	960	40.02	19.0766	3.48785	7.65789	2.19559	41.6875	194	17.9862	2.0826	2.25648	8.67345	6.84765	0.792883	0.859082	6.57374	0.761168	0.824719
MRVP	RecipPop3_04W_06	Yotveta	Y_1011_L1	Magal x CMP04W_06	36.8	672	25.91	16.9091	3.29552	6.86815	2.08409	38.5565	94	16.5616	1.87637	2.22689	8.57415	5.83807	0.661432	0.784992	3.92318	0.444483	0.527515
MRVP	RecipPop3_04W_06	Yotveta	Y_1011_L2	Magal x CMP04W_06	69.2	916	41.98	17.7543	3.58304	6.64284	1.85397	45.8297	200	17.2959	1.89421	2.16674	8.5853	7.24614	0.79358	0.907758	6.63747	0.72692	0.831507
MRVP	RecipPop3_04W_06	Yotveta	Y_1011_R1	Magal x CMP04W_06	62.6	855	42.66	20.3886	3.66425	7.75145	2.11542	49.8947	213	18.8005	2.05946	2.29668	8.29801	8.60208	0.942293	1.05083	7.35478	0.805661	0.898464
MRVP	RecipPop3_04W_06	Yotveta	Y_1011_R3	Magal x CMP04W_06	56.8	778	37.98	21.4596	3.56957	8.13386	2.27866	48.8175	170	19.3876	2.02973	2.22843	8.541	8.65619	0.906234	0.994947	6.73451	0.70505	0.774069
MRVP	RecipPop3_04W_06	Yotveta	Y_1017_L1	CMP04W_06 x Magal	46.2	798	32.15	17.3232	3.363	6.89788	2.05111	40.2882	109	16.5577	1.74023	2.31411	8.74898	6.08718	0.639768	0.850745	4.85757	0.510535	0.678895
MRVP	RecipPop3_04W_06	Yotveta	Y_1017_L2	CMP04W_06 x Magal	34.8	482	22.45	19.7584	3.52854	7.64229	2.16585	46.5768	132	16.7778	1.75311	2.28283	8.80689	7.12632	0.744628	0.969627	3.43489	0.358911	0.46736
MRVP	RecipPop3_04W_06	Yotveta	Y_1017_L3	CMP04W_06 x Magal	32.4	427	21.07	20.9645	3.59251	7.8695	2.19053	49.3443	126	16.8798	1.80977	2.23493	8.83269	7.59354	0.814139	1.0054	3.24244	0.347637	0.429307
MRVP	RecipPop3_04W_06	Yotveta	Y_1017_L4	CMP04W_06 x Magal			2.34	16.9135	3.27117	6.76536	2.06818	32.0548			1.71453
MRVP	RecipPop3_04W_06	Yotveta	Y_1017_R3	CMP04W_06 x Magal	43.8	534	26.44	20.3154	3.6238	7.5269	2.07707	49.5131	144	16.9205	1.78848	2.2329	8.52636	7.66355	0.810028	1.01131	4.09234	0.432555	0.540042
MRVP	RecipPop3_04W_06	Yotveta	Y_2005_L1	CMP04W_06 x Magal	58.4	956	41.09	18.9968	3.44807	7.28734	2.11345	42.9812	168	17.423	1.8424	2.29753	8.64465	6.84125	0.723428	0.902138	6.54023	0.691597	0.862444
MRVP	RecipPop3_04W_06	Yotveta	Y_2005_L3	CMP04W_06 x Magal	47.2	676	32.23	19.0352	3.56946	7.22909	2.02526	47.6775	123	16.9918	1.80121	2.20536	8.82723	7.38615	0.782964	0.958648	4.99303	0.529284	0.648046
MRVP	RecipPop3_04W_06	Yotveta	Y_2005_R1	CMP04W_06 x Magal	48.8	641	31.22	21.3164	3.5719	8.09497	2.2663	48.7051	137	18.0393	2.07631	2.22421	8.72845	8.01917	0.923002	0.98875	5.14029	0.591645	0.633789
MRVP	RecipPop3_04W_06	Yotveta	Y_2005_R2	CMP04W_06 x Magal	87.4	1162	58.5	20.8572	3.61044	7.95472	2.20326	50.3442	241	18.6654	2.08146	2.28067	8.27624	8.61925	0.961168	1.05316	10.0156	1.11688	1.22377
MRVP	RecipPop3_04W_06	Yotveta	Y_2005_R3	CMP04W_06 x Magal	58.2	827	43.3	20.7263	3.64145	7.80029	2.14209	52.3579	205	16.4085	1.8881	2.22395	8.88847	7.82751	0.900703	1.06091	6.47335	0.744882	0.877376
MRVP	RecipPop3_04W_06	Yotveta	Y_3004_L2	CMP04W_06 x Magal	36.6	508	20.59	19.8957	3.51823	7.65532	2.1759	40.5315	97	19.8752	1.89477	2.36025	8.86555	7.34154	0.699893	0.871835	3.7295	0.355546	0.442892
MRVP	RecipPop3_04W_06	Yotveta	Y_3004_L3	CMP04W_06 x Magal	57.8	1229	40.85	16.5877	3.14128	7.13156	2.27027	33.2384	135	18.3874	1.76739	2.43803	8.59609	5.58631	0.536954	0.740702	6.86557	0.659917	0.910323
MRVP	RecipPop3_04W_06	Yotveta	Y_3004_R1	CMP04W_06 x Magal	40.1	623	27.11	19.5582	3.35337	8.00308	2.38658	43.5152	102	18.6679	2.00436	2.20232	8.5985	7.42491	0.797205	0.875943	4.62572	0.496658	0.545712
MRVP	RecipPop3_04W_06	Yotveta	Y_3004_R2	CMP04W_06 x Magal	48.4	779	29.47	17.3927	3.31407	6.9486	2.0967	37.8306	100	18.4523	1.56786	2.30696	8.49004	6.38795	0.542772	0.798641	4.97622	0.422819	0.622141
MRVP	RecipPop3_04W_06	Yotveta	Y_3004_R3	CMP04W_06 x Magal	48.2	815	34.62	19.9263	3.40165	7.89328	2.32042	42.4785	125	19.4361	1.90147	2.32347	8.54598	7.5506	0.73869	0.902628	6.15374	0.602032	0.735642
MRVP	RecipPop3_04W_06	Yotveta	Y_3008_L1	Magal x CMP04W_06	54.4	883	39.76	19.0032	3.49119	7.33947	2.10228	45.0283	144	17.8491	1.79269	2.11141	8.28213	7.37148	0.740363	0.871991	6.50902	0.65374	0.769968
MRVP	RecipPop3_04W_06	Yotveta	Y_3008_L2	Magal x CMP04W_06	15.8		3.35	19.1409	3.78247	6.84153		42.4051	64	14.5008
MRVP	RecipPop3_04W_06	Yotveta	Y_3008_L3	Magal x CMP04W_06	69.8	1353	41.98	16.5335	3.05987	7.57473	2.47551	31.0273	173	17.7555	1.7069	2.41445	8.40461	5.04604	0.485095	0.686177	6.8273	0.656334	0.928397
MRVP	RecipPop3_04W_06	Yotveta	Y_3008_R1	Magal x CMP04W_06	45.6	712	29.69	18.1253	3.44623	7.19688	2.08834	41.6994	121	18.9161	1.94488	2.36481	8.42452	7.22341	0.742679	0.903036	5.14307	0.528788	0.642961
MRVP	RecipPop3_04W_06	Yotveta	Y_3008_R2	Magal x CMP04W_06	58.2	911	44.18	19.7318	3.59312	7.42261	2.06578	48.4962	134	17.2823	1.81941	2.14499	8.62539	7.65835	0.80624	0.950514	6.97676	0.734484	0.865918
MRVP	RecipPop3_04W_06	Yotveta	Y_3008_R3	Magal x CMP04W_06			0.7	14.3535		7.30805
MRVP	RecipPop3_04W_06	Yotveta	Y_4011_L1	CMP04W_06 x Magal	45.6	806	32.28	16.378	3.35823	6.538	1.94686	40.0496	131	15.0573	1.61953	2.1489	8.77996	5.50092	0.591668	0.785063	4.43374	0.476884	0.632761
MRVP	RecipPop3_04W_06	Yotveta	Y_4011_L2	CMP04W_06 x Magal	48.8	683	35.85	20.953	3.60395	8.01622	2.22429	52.489	137	16.3109	1.65893	2.39634	8.4654	7.83666	0.797045	1.15134	5.35244	0.544382	0.786363
MRVP	RecipPop3_04W_06	Yotveta	Y_4011_L3	CMP04W_06 x Magal	53.8	765	38.34	21.6973	3.72187	8.23095	2.21151	50.1176	153	16.2141	1.86893	2.31499	8.57695	7.42914	0.856326	1.06071	5.68329	0.65509	0.811439
MRVP	RecipPop3_04W_06	Yotveta	Y_4011_R1	CMP04W_06 x Magal	26.2	429	17.11	17.6947	3.29298	7.15863	2.17391	39.8834	96	17.1788	1.63422	2.41577	8.87747	6.24327	0.59392	0.87796	2.67836	0.254792	0.376645
MRVP	RecipPop3_04W_06	Yotveta	Y_4011_R3	CMP04W_06 x Magal			0.69			6.1339	2.15357			16.1781
MRVP	RecipPop3_04W_06	Yotveta	Y_4013_L1	Magal x CMP04W_06	72.8	1255	52.7	17.2307	3.48782	6.71353	1.92485	41.992	164	17.2382	1.64874	2.12057	8.34261	6.63477	0.634581	0.816181	8.32664	0.796399	1.02431
MRVP	RecipPop3_04W_06	Yotveta	Y_4013_L2	Magal x CMP04W_06	28.4	445	16.4	18.0167	3.1385	7.96283		36.8539	62	16.0675		2.5963
MRVP	RecipPop3_04W_06	Yotveta	Y_4013_R1	Magal x CMP04W_06	62.2	752	34.2	19.7562	3.56187	7.40488	2.07893	45.4787	181	18.7027	1.77924	2.11195	8.17313	7.81058	0.743042	0.881984	5.87355	0.558768	0.663252
MRVP	RecipPop3_04W_06	Yotveta	Y_4013_R2	Magal x CMP04W_06	56.6	866	38.55	18.6698	3.47552	7.21348	2.07551	44.515	165	16.7378	1.8734	2.1926	8.58814	6.81097	0.762325	0.892211	5.8983	0.660173	0.772655
MRVP	RecipPop3_04W_06	Yotveta	Y_5004_L2	CMP04W_06 x Magal	52.8	825	30.93	18.1717	3.28417	7.32906	2.23163	37.4909	157	18.9308	1.78453	2.26218	8.52821	6.49205	0.611978	0.775782	5.35594	0.504882	0.64002
MRVP	RecipPop3_04W_06	Yotveta	Y_5004_L3	CMP04W_06 x Magal	27.4	308	12.09	19.4125	3.44473	7.50568	2.17889	39.2532	138	19.5463	1.72432	2.69597	8.48797	7.02132	0.619402	0.968431	2.16257	0.190776	0.298277
MRVP	RecipPop3_04W_06	Yotveta	Y_5004_R2	CMP04W_06 x Magal	48.8	924	29.36	15.9029	3.09455	6.94716	2.24497	31.7749	100	21.8769	1.6922	2.43163	8.50237	6.36033	0.491978	0.706953	5.87694	0.454587	0.653225
MRVP	RecipPop3_04W_06	Yotveta	Y_5004_R3	CMP04W_06 x Magal	71.6	1120	53.63	21.0473	3.55416	8.32295	2.34175	47.8839	195	17.2278	1.99011	2.49721	8.29453	7.5651	0.873902	1.09658	8.47291	0.978771	1.22817
MRVP	RecipPop3_04W_06	Yotveta	Y_5004_l1	CMP04W_06 x Magal	36.2	478	21.2	20.9091	3.42317	8.36673	2.44415	44.3515	108
MRVP	RecipPop3_04W_06	Yotveta	Y_5016_L2	Magal x CMP04W_06	37.2	551	17.64	17.0231	3.27472	7.16745	2.18872	32.0145	113	20.3585	1.75269	2.48789	8.33285	5.97457	0.51436	0.730117	3.29199	0.283412	0.402294
MRVP	RecipPop3_04W_06	Yotveta	Y_6001_L1	CMP04W_06 x Magal	66.4	865	40.93	21.1892	3.52054	8.18817	2.32583	47.3179	192	20.5434	1.91444	2.43826	8.74739	8.8704	0.826634	1.05281	7.6729	0.715038	0.910682
MRVP	RecipPop3_04W_06	Yotveta	Y_6001_L2	CMP04W_06 x Magal	61.4	758	35.67	18.789	3.56097	7.06682	1.98452	47.058	163	16.2646	1.63765	2.22954	9.14347	6.95399	0.700184	0.953246	5.27112	0.53074	0.722561
MRVP	RecipPop3_04W_06	Yotveta	Y_6001_L3	CMP04W_06 x Magal	63.8	1095	47.56	18.2808	3.45459	7.24164	2.09623	43.4338	145	18.0084	1.85647	2.29777	8.56336	7.15193	0.737284	0.912546	7.83137	0.807326	0.999238
MRVP	RecipPop3_04W_06	Yotveta	Y_6001_R1	CMP04W_06 x Magal	87.2	1336		19.9289	3.61272	7.65077	2.11773	48.6677	188	16.2275	1.89336	2.28662	8.68325	7.21179	0.841443	1.01621
MRVP	RecipPop3_04W_06	Yotveta	Y_6001_R2	CMP04W_06 x Magal	54.2	829	38.69	19.2421	3.55522	7.33806	2.06403	46.6707	125	15.4919	1.88206	2.33629	8.97054	6.58159	0.799577	0.99255	5.45614	0.662849	0.822824
MRVP	RecipPop3_04W_06	Yotveta	Y_6001_R3	CMP04W_06 x Magal	77.6	1354	52.52	17.0135	3.39558	6.79367	2.00074	38.7888	184	16.4688	1.78704	2.32185	8.69826	5.8324	0.632878	0.822279	7.89707	0.856917	1.11337
MRVP	RecipPop3_04W_06	Yotveta	Y_6011_L3	Magal x CMP04W_06	82.2	1068	47.02	19.7343	3.52509	7.53294	2.13695	44.0262	271	18.0566	1.79838	2.184	8.78261	7.25144	0.722221	0.877085	7.74454	0.771332	0.936726
MRVP	RecipPop3_04W_06	Yotveta	Y_6011_R1	Magal x CMP04W_06	20.6	225	10.13	18.5392	3.62815	6.87292	1.89433	45.0222	57	19.5979	1.62232	2.52669	8.71424	8.0545	0.666754	1.03844	1.81226	0.15002	0.233649
MRVP	RecipPop3_04W_06	Yotveta	Y_7001_R1	CMP04W_06 x Magal	68.4	1120	41.51	19.9017	3.24957	8.3643		37.0625	171	21.4034	2.14021	2.4805	8.22222	7.28039	0.727995	0.843745	8.15404	0.815355	0.944994
MRVP	RecipPop3_04W_06	Yotveta	Y_7001_R2	CMP04W_06 x Magal	73	1163	50.96	18.5073	3.37151	7.41013	2.19787	43.8177	162	16.7763	1.93156	2.28754	8.80503	6.70372	0.771842	0.914091	7.79642	0.897652	1.06309
MRVP	RecipPop3_04W_06	Yotveta	Y_7002_L1	Magal x CMP04W_06	74.4	1214	57.44	19.5148	3.54495	7.62895	2.15206	47.3147	197	16.2986	1.83105	2.26935	8.7734	7.03505	0.790348	0.979532	8.54055	0.959483	1.18915
MRVP	RecipPop3_04W_06	Yotveta	Y_7002_L2	Magal x CMP04W_06	58.4	781	41.18	21.5108	3.66464	8.02528	2.18992	52.7273	150	17.7652	1.9077	2.3583	8.75268	8.54725	0.917835	1.13463	6.6754	0.716829	0.886148
MRVP	RecipPop3_04W_06	Yotveta	Y_7002_L3	Magal x CMP04W_06	56.4	1083	42.37	17.041	3.26235	6.95543	2.13203	39.1228	138	15.6191	1.75882	2.26424	8.66559	5.58112	0.628471	0.80907	6.04436	0.680635	0.876223
MRVP	RecipPop3_04W_06	Yotveta	Y_7002_L4	Magal x CMP04W_06	41.6	790	29.38	15.9932	3.2414	6.71319	2.07108	37.1899	110	14.963	1.78604	2.33601	8.78208	5.07604	0.605893	0.792463	4.01007	0.478656	0.626046
MRVP	RecipPop3_04W_06	Yotveta	Y_7002_R1	Magal x CMP04W_06	85.6			18.9021	3.48596	7.22869	2.07366	45.7025	228	18.2346	1.77713	2.24233	8.73694	7.60557	0.741232	0.935267
MRVP	RecipPop3_04W_06	Yotveta	Y_7002_R3	Magal x CMP04W_06	51.6	657	33.36	20.9936	3.58762	7.90504	2.20342	50.7763	122	17.0373	1.83422	2.23176	8.60828	7.90623	0.851177	1.03565	5.19439	0.559223	0.680424
MRVP	RecipPop3_04W_06	Yotveta	Y_8009_L1	CMP04W_06 x Magal	23.4	375	14.07	16.7269	3.3226	6.78177	2.0411	37.52	56	17.6463	1.63242	2.46092	8.85263	6.03477	0.558264	0.841598	2.26304	0.209349	0.315599
MRVP	RecipPop3_04W_06	Yotveta	Y_8009_L2	CMP04W_06 x Magal	58.6	696	37.49	22.2864	3.75931	8.16283	2.17137	53.8649	204	18.154	2.13422	2.27946	8.22585	8.97429	1.05503	1.12683	6.24611	0.734303	0.784274
MRVP	RecipPop3_04W_06	Yotveta	Y_8009_L3	CMP04W_06 x Magal	55.4	676	38.8	22.7063	3.77312	8.41918	2.23136	57.3964	158	17.6689	2.14258	2.39297	8.44512	9.28486	1.12591	1.25749	6.27656	0.761117	0.850062
MRVP	RecipPop3_04W_06	Yotveta	Y_8009_L4	CMP04W_06 x Magal	32.6	442	19.01	18.7649	3.54795	7.06851	1.99228	43.009	135	19.4177	1.88989	2.45295	8.95581	7.60343	0.740027	0.960508	3.36072	0.327092	0.424545
MRVP	RecipPop3_04W_06	Yotveta	Y_8009_R1	CMP04W_06 x Magal	50.4	667	34.9	21.9511	3.66275	8.24416	2.25081	52.3238	141	18.0031	2.02575	2.36788	8.52677	8.61669	0.96957	1.13332	5.74733	0.646703	0.755925
MRVP	RecipPop3_04W_06	Yotveta	Y_8009_R2	CMP04W_06 x Magal	68.2	919	50.82	22.2268	3.70859	8.39669	2.26412	55.2992	184	16.6949	1.89937	2.44537	8.80396	8.41938	0.957866	1.23322	7.73741	0.880278	1.13333
MRVP	RecipPop3_04W_06	Yotveta	Y_8009_R3	CMP04W_06 x Magal	53.6	773	39.12	21.507	3.53848	8.34667	2.35883	50.608	146	19.4133	2.02339	2.44196	8.87532	8.95273	0.933113	1.12614	6.92046	0.721296	0.870508
MRVP	RecipPop3_04W_06	Yotveta	Y_8017_L1	Magal x CMP04W_06	57.2	833	39.08	20.3173	3.60856	7.77737	2.15526	46.9148	183	18.6865	2.1025	2.16701	8.24763	8.04369	0.905029	0.9328	6.70039	0.75389	0.777022
MRVP	RecipPop3_04W_06	Yotveta	Y_8017_L2	Magal x CMP04W_06	38.4	585	27.03	19.0163	3.57601	7.23242	2.02248	46.2051	89	16.998	1.79569	2.15865	8.74618	7.16701	0.757132	0.91017	4.1927	0.442922	0.53245
MRVP	RecipPop3_04W_06	Yotveta	Y_8017_L3	Magal x CMP04W_06	76.8	1028	50.24	20.4381	3.57707	7.761	2.16965	48.8716	238	19.0765	2.06205	2.3072	8.25183	8.55369	0.924599	1.03452	8.79319	0.950488	1.06349
MRVP	RecipPop3_04W_06	Yotveta	Y_8017_R1	Magal x CMP04W_06	63.5	1022	45.59	19.8952	3.38953	8.11839	2.39514	44.6086	185	17.8591	2.06855	2.41919	8.2196	7.31189	0.846904	0.990464	7.47275	0.865536	1.01225
MRVP	RecipPop3_04W_06	Yotveta	Y_8017_R2	Magal x CMP04W_06	47.4	639	32.34	23.1058	3.61383	9.12505		50.6103	136	16.4642	1.97645	2.55604	8.26504	7.6439	0.917612	1.1867	4.88445	0.586354	0.758304
MRVP	RecipPop4_Noga	Mibhor	M_1005_L2	Magal x Noga	28	487	16.73	15.9456	3.17905	6.79148	2.13632	34.3532		16.1848	1.87671	2.25879	9.21058	5.04788	0.585329	0.704495	2.45832	0.285055	0.343089
MRVP	RecipPop4_Noga	Mibhor	M_1005_L3	Magal x Noga		99	2.82	14.1075	3.18302	5.87867	1.84688	28.4848	20	15.1723		2.52394	9.17329	3.92536		0.65299	0.388611		0.064646
MRVP	RecipPop4_Noga	Mibhor	M_1005_R1	Magal x Noga	64	970	43.34	20.1422	3.48044	8.10011	2.32732	44.6804		17.5326	1.87753	2.11891	8.695	7.15251	0.765946	0.864419	6.93794	0.742968	0.838487
MRVP	RecipPop4_Noga	Mibhor	M_1006_R2	Noga x Magal	48	701	29.43	18.5635	3.46908	7.25015	2.08993	41.9829		18.7841	1.95124	2.07585	8.55198	7.21168	0.74913	0.79697	5.05539	0.52514	0.558676
MRVP	RecipPop4_Noga	Mibhor	M_2016_L1	Noga x Magal		1420		18.1525	3.5059	6.97441	1.98934	43.7746	235	14.0985	1.65344	2.11634	9.03099	5.6142	0.658424	0.842755
MRVP	RecipPop4_Noga	Mibhor	M_2016_L2	Noga x Magal	57.8	889	35.94	19.1163	3.55324	7.56271	2.1284	40.4274	143	17.7625	2.12711	2.50709	8.95331	6.538	0.782943	0.922805	5.81228	0.696036	0.820374
MRVP	RecipPop4_Noga	Mibhor	M_3007_L1	Magal x Noga		1269	53.67	17.4765	3.42386	6.90918	2.01795	42.2931	303	14.9852	1.80906	2.03285	8.84397	5.7772	0.697442	0.783719	7.33127	0.885054	0.994539
MRVP	RecipPop4_Noga	Mibhor	M_3007_L2	Magal x Noga	18.6	289	10.14	16.1028	3.20675	6.78918	2.11715	35.0865	75	11.7977	1.87521	2.59153	9.07955	3.76355	0.598208	0.826719	1.08767	0.172882	0.238922
MRVP	RecipPop4_Noga	Mibhor	M_3007_L3	Magal x Noga		189	3.98	12.2872	2.67487	6.35958	2.37752	21.0582	29		2.04393
MRVP	RecipPop4_Noga	Mibhor	M_3007_R1	Magal x Noga	74.4	1062	51.64	21.4797	3.57284	8.44442	2.3635	48.6252	187	16.0558	2.15276	2.28859	8.39675	7.15161	0.958889	1.01939	7.59501	1.01834	1.08259
MRVP	RecipPop4_Noga	Mibhor	M_3007_R2	Magal x Noga	39	811	26.55	15.4569	3.12252	6.94743	2.22494	32.7374	116
MRVP	RecipPop4_Noga	Mibhor	M_3007_R3	Magal x Noga		79	2.95	17.1266	3.25924	7.5594	2.31938	37.3418		11.5589	1.80536		9.53417	3.90478	0.609878		0.308478	0.0481804
MRVP	RecipPop4_Noga	Mibhor	M_3017_L1	Noga x Magal	70.2	1008	45.07	18.3008	3.49717	7.04801	2.01535	44.7123	196	15.423	1.84852	2.08276	8.77988	6.29054	0.753948	0.849486	6.34086	0.75998	0.856282
MRVP	RecipPop4_Noga	Mibhor	M_3017_R1	Noga x Magal	53.8	624	32.91	21.4073	3.73362	7.80911	2.09157	52.7404	194	16.5703	1.90402	2.05786	8.76248	7.97345	0.916195	0.990221	4.97544	0.571706	0.617898
MRVP	RecipPop4_Noga	Mibhor	M_4003_L1	Magal x Noga	43	830	27.16	15.5662	3.27043	6.55869	2.00545	32.7229	118	18.1418	2.04158	2.17935	8.39303	5.43826	0.611993	0.65329	4.51376	0.507955	0.542231
MRVP	RecipPop4_Noga	Mibhor	M_4003_L2	Magal x Noga		84	4.53	24.2851	3.67907	9.1397	2.48424	53.9286	26	15.5664	1.89985		9.24941	7.61827	0.929797		0.639935	0.078103
MRVP	RecipPop4_Noga	Mibhor	M_4003_R1	Magal x Noga	51.2	1008	33.63	17.8605	3.11582	7.91504	2.54028	33.3631	133	17.222	1.82837	2.20105	8.77773	5.24144	0.556457	0.669881	5.28338	0.560909	0.67524
MRVP	RecipPop4_Noga	Mibhor	M_4003_R2	Magal x Noga	50.9	889	33.09	16.8978	3.24505	6.9203	2.13257	37.2216	128	14.5607		2.10899	8.88575	4.93813		0.715248	4.39		0.635855
MRVP	RecipPop4_Noga	Mibhor	M_4018_L1	Noga x Magal	40.9	808	23.94	14.9011	3.06134	6.44587	2.10557	29.6287	120	17.0495	1.75997	2.0945	8.65674	4.61424	0.476314	0.566852	3.72831	0.384862	0.458016
MRVP	RecipPop4_Noga	Mibhor	M_4018_L2	Noga x Magal	32.2	853	22.17	14.5188	2.93508	6.93879	2.36409	25.9906		18.8435	1.89043	2.36306	8.64456	4.47417	0.448861	0.56108	3.81647	0.382879	0.478602
MRVP	RecipPop4_Noga	Mibhor	M_4018_L3	Noga x Magal	50.6	856	31.92	18.6863	3.26285	7.87573	2.41375	37.2897	168	18.6499	1.9072	2.19881	8.69388	6.34989	0.649361	0.748648	5.43551	0.555853	0.640843
MRVP	RecipPop4_Noga	Mibhor	M_4018_L4	Noga x Magal	55.1	700	29.39	18.3893	3.50069	7.00487	2.001	41.9857	237	19.4405	1.84182	2.19294	8.975	7.42968	0.703898	0.838086	5.20077	0.492729	0.58666
MRVP	RecipPop4_Noga	Mibhor	M_4018_R1	Noga x Magal	31	685	21.19	16.5783	3.10339	7.43562	2.39597	30.9343		16.5129	1.72248	2.38914	9.00607	4.6481	0.484849	0.672504	3.18395	0.332121	0.460665
MRVP	RecipPop4_Noga	Mibhor	M_4018_R2	Noga x Magal	48.6	1031	31.72	14.852	3.1802	6.36254	2.00067	30.7662	143	16.9685	1.85333	2.06428	8.61835	4.77065	0.521059	0.580366	4.91854	0.537212	0.598358
MRVP	RecipPop4_Noga	Mibhor	M_4018_R3	Noga x Magal	28.4	399	15.01	17.4483	3.26337	7.33101	2.24645	37.619	104	19.2561	1.86176	2.26131	8.73419	6.61127	0.639206	0.776384	2.6379	0.255043	0.309777
MRVP	RecipPop4_Noga	Mibhor	M_5010_L1	Noga x Magal	53.4	970	40.42	18.6588	3.47759	7.66256	2.20341	41.6701	126	14.5318	1.7959	2.34766	8.60851	5.53413	0.683932	0.894059	5.36811	0.663414	0.867237
MRVP	RecipPop4_Noga	Mibhor	M_5010_L2	Noga x Magal	23.4	600	14.65	15.5414	2.85199	7.5942	2.66277	24.4167	65	16.3574	1.68355	2.39325	8.80784	3.64216	0.37486	0.532882	2.18529	0.224916	0.319729
MRVP	RecipPop4_Noga	Mibhor	M_5010_L3	Noga x Magal	48.2	709	32.46	19.8771	3.55168	7.91167	2.22759	45.7828	142	17.1533	2.2088	2.27627	8.6196	7.17634	0.924086	0.952311	5.08803	0.655177	0.675189
MRVP	RecipPop4_Noga	Mibhor	M_5010_R1	Noga x Magal	54	1004	39.63	19.0771	3.26126	8.27173	2.53636	39.4721	145	15.1301	1.94946	2.2636	9.25714	5.41933	0.69826	0.810779	5.44101	0.701053	0.814022
MRVP	RecipPop4_Noga	Mibhor	M_5010_R2	Noga x Magal	21.4	375	15.42	19.1549	3.44241	7.82803	2.27399	41.12	70	14.4617	1.85451	2.61734	9.32192	5.3923	0.691487	0.975922	2.02211	0.259308	0.365971
MRVP	RecipPop4_Noga	Mibhor	M_5010_R3	Noga x Magal	39.6	618	27.96	20.4241	3.50481	8.15782	2.3276	45.2427	138	15.9222	1.97231	2.32459	8.90411	6.56221	0.812874	0.958064	4.05544	0.502356	0.592083
MRVP	RecipPop4_Noga	Mibhor	M_5014_L1	Magal x Noga	72.2	1158	52.89	20.1159	3.51954	7.9669	2.26362	45.6736	212	16.9317	2.18566	2.18817	8.67927	7.06214	0.911627	0.912675	8.17796	1.05566	1.05688
MRVP	RecipPop4_Noga	Mibhor	M_5014_L2	Magal x Noga	35.3	608	21.38	16.4164	3.12844	7.02243	2.24471	35.1645	123	16.5351		2.26864	8.66626	5.3106		0.72862	3.22884		0.443001
MRVP	RecipPop4_Noga	Mibhor	M_5014_L3	Magal x Noga	41.2	714	27.7	17.127	3.42831	6.77995	1.97763	38.7955	116	16.5876	1.90524	2.11162	8.78264	5.87008	0.67423	0.747267	4.19124	0.481401	0.533548
MRVP	RecipPop4_Noga	Mibhor	M_5014_L4	Magal x Noga	46	567	19.5	18.4614	3.18372	8.20234	2.57634	34.3915	134	18.5152	1.96722	2.23983	8.86752	5.80302	0.616563	0.702004	3.29031	0.349591	0.398036
MRVP	RecipPop4_Noga	Mibhor	M_5014_R1	Magal x Noga	75.9	1102	44.59	17.4174	3.36591	7.1265	2.11726	40.4628	218	15.8899	1.72492	2.16231	9.02013	5.84956	0.634996	0.79601	6.44622	0.699765	0.877203
MRVP	RecipPop4_Noga	Mibhor	M_5014_R2	Magal x Noga	35.3	670	22.58	17.2566	3.21219	7.47357	2.32663	33.7015	110	16.2022	1.84675	2.343	9.09668	4.96366	0.565766	0.717796	3.32566	0.379063	0.480923
MRVP	RecipPop4_Noga	Mibhor	M_5014_R3	Magal x Noga	69.8	1054	45.38	18.4692	3.44885	7.12316	2.06537	43.055	202	16.4521	1.91784	2.01349	8.73704	6.46459	0.753584	0.791165	6.81367	0.794277	0.833888
MRVP	RecipPop4_Noga	Mibhor	M_6003_L1	Noga x Magal	16.8	202	8.53	17.9703	3.43606	6.9332	2.01778	42.2277	67	17.9654	1.73742	2.26268	8.59058	6.93467	0.670645	0.873397	1.4008	0.13547	0.176426
MRVP	RecipPop4_Noga	Mibhor	M_6003_L2	Noga x Magal	47	850	34.85	18.9462	3.41566	7.84354	2.29634	41		15.2994	1.98154	2.36503	8.74676	5.7241	0.74137	0.884848	4.86548	0.630164	0.75212
MRVP	RecipPop4_Noga	Mibhor	M_6003_L4	Noga x Magal	26.8	579	18.63	14.8305	3.21739	6.29847	1.95763	32.1762		15.6987	1.84524	2.31901	8.74898	4.60931	0.541782	0.680885	2.66879	0.313692	0.394233
MRVP	RecipPop4_Noga	Mibhor	M_6003_R1	Noga x Magal	58	1221	44.47	16.2185	3.29998	6.88586	2.08664	36.421		13.5102	1.89982	2.17991	8.60022	4.49735	0.632424	0.725662	5.49127	0.772189	0.886033
MRVP	RecipPop4_Noga	Mibhor	M_6003_R2	Noga x Magal	49.4	810	33.95	17.7254	3.4472	6.96194	2.01959	41.9136	165	14.7273	1.989	2.06886	8.81245	5.62876	0.760195	0.790719	4.5593	0.615758	0.640483
MRVP	RecipPop4_Noga	Mibhor	M_6015_L1	Magal x Noga	83	1346	60.2	19.6354	3.52835	7.84573	2.22362	44.7251	336	15.6248	2.09121	2.47805	9.08328	6.35345	0.850341	1.00764	8.55175	1.14456	1.35628
MRVP	RecipPop4_Noga	Mibhor	M_6015_L2	Magal x Noga	21.6	432	14.27	18.5935	3.12829	8.3248	2.66113	33.0324	103	19.6722	2.1781	2.62277	8.8726	5.92165	0.655642	0.789494	2.55815	0.283237	0.341062
MRVP	RecipPop4_Noga	Mibhor	M_6015_L3	Magal x Noga	28	644	16.59	16.1544	2.94346	7.60881	2.58499	25.7609	106	20.8829	2.00758	2.52871	8.82098	4.90509	0.47155	0.593955	3.15888	0.303678	0.382507
MRVP	RecipPop4_Noga	Mibhor	M_6015_L4	Magal x Noga	21	368	11.32	16.9754	2.98028	7.74816	2.59981	30.7609	61	17.8456	1.86035		8.97209	4.99694	0.520916		1.83887	0.191697
MRVP	RecipPop4_Noga	Mibhor	M_6015_R1	Magal x Noga	31.8	752	20.75	16.4114	2.9697	7.67829	2.58555	27.5931	93	18.5339	2.05551	2.40159	9.08402	4.6495	0.515657	0.602474	3.49643	0.387774	0.453061
MRVP	RecipPop4_Noga	Mibhor	M_6015_R2	Magal x Noga	74.6	1087	42.91	19.5138	3.33655	8.26847	2.47815	39.4756	248	17.2176	2.03564	2.40519	8.93929	6.18916	0.731747	0.864588	6.72762	0.795409	0.939808
MRVP	RecipPop4_Noga	Mibhor	M_6015_R3	Magal x Noga	63.8	1060	44.23	20.2227	3.44004	8.27967	2.40685	41.7264	232	17.46	2.22129	2.36271	8.8683	6.63934	0.844666	0.898445	7.0377	0.895346	0.952352
MRVP	RecipPop4_Noga	Mibhor	M_7006_L1	Magal x Noga	48.8	742	34.01	20.6328	3.58535	8.00696	2.23324	45.8356	201	17.7056	2.02134	2.4721	8.85041	7.39722	0.844496	1.03282	5.48874	0.626616	0.76635
MRVP	RecipPop4_Noga	Mibhor	M_7006_L2	Magal x Noga		202	8.22	20.469	3.39736	8.45558	2.48887	40.6931	57	14.6208	1.70202		9.06467	5.41032	0.629822		1.09289	0.127224
MRVP	RecipPop4_Noga	Mibhor	M_7006_L3	Magal x Noga		243	6.65	17.5639	3.02587	8.18067	2.70358	27.3663	50	19.2083	1.67406	2.68777	8.83207	4.79232	0.417665	0.670578	1.16453	0.101492	0.16295
MRVP	RecipPop4_Noga	Mibhor	M_7006_R1	Magal x Noga		560	25.6	21.5095	3.50434	8.67298	2.47492	45.7143	122	17.4693	2.22521	2.42781	8.86259	7.27822	0.927085	1.01149	4.0758	0.519167	0.566436
MRVP	RecipPop4_Noga	Mibhor	M_7006_R2	Magal x Noga	46.6	865	33.54	21.1184	3.2267	9.11748	2.82564	38.7746	146	19.4592	1.94531	2.43014	8.95251	6.86975	0.686758	0.857919	5.94233	0.594046	0.7421
MRVP	RecipPop4_Noga	Mibhor	M_7006_R3	Magal x Noga	37.1	474	24.59	23.0561	3.77512	8.57781	2.2722	51.8776	137	17.5397	2.2392	2.44726	8.95216	8.2846	1.05765	1.15593	3.9269	0.501328	0.547909
MRVP	RecipPop4_Noga	Mibhor	M_7012_L1	Noga x Magal	38.4	970	26.91	15.965	3.04106	7.37502	2.42515	27.7423	132	18.91	1.97461	2.51344	8.46183	4.80215	0.501449	0.638282	4.65808	0.486405	0.619133
MRVP	RecipPop4_Noga	Mibhor	M_7012_L2	Noga x Magal	22.4	268	13.29	22.21	3.60464	8.74259	2.42537	49.5896	83
MRVP	RecipPop4_Noga	Mibhor	M_7012_L3	Noga x Magal		50	2.32	21.0133	3.47572	8.45603	2.43289	46.4	29
MRVP	RecipPop4_Noga	Mibhor	M_7012_L4	Noga x Magal	32.4	547	20.66	18.6797	3.32183	7.8945	2.37655	37.7697	153	19.9752	1.99328	2.37699	8.39945	6.91087	0.689618	0.822371	3.78025	0.377221	0.449837
MRVP	RecipPop4_Noga	Mibhor	M_7012_R1	Noga x Magal	28	423	17.01	18.7303	3.38368	7.74245	2.28817	40.2128	73	16.8308	1.893	2.38103	8.87941	6.16717	0.693635	0.872458	2.60871	0.293408	0.36905
MRVP	RecipPop4_Noga	Mibhor	M_7012_R2	Noga x Magal	20	237	11.07	20.6868	3.50396	8.35233	2.38368	46.7089	91	18.3772	1.91596	2.35503	8.32747	7.86896	0.8204	1.0084	1.86494	0.194435	0.238992
MRVP	RecipPop4_Noga	Mibhor	M_7012_R3	Noga x Magal	38.8	652	25.36	20.0581	3.21221	8.74926	2.72375	38.8957	158	20.3156	2.1498	2.30365	8.56539	7.22508	0.76456	0.819273	4.71075	0.498493	0.534166
MRVP	RecipPop4_Noga	Mibhor	M_8008_L1	Noga x Magal	33.8	888	22.54	15.6119	2.93434	7.52008	2.56278	25.3829	86	14.0855	1.64908	2.4229	9.25031	3.24459	0.379864	0.558113	2.88119	0.337319	0.495604
MRVP	RecipPop4_Noga	Mibhor	M_8008_L2	Noga x Magal	31.6	702	20.33	16.6986	2.96113	7.86851	2.65726	28.9601	111	16.6565	1.85462	2.40856	9.17572	4.38112	0.487817	0.633519	3.07555	0.342448	0.44473
MRVP	RecipPop4_Noga	Mibhor	M_8008_L3	Noga x Magal	54	832	37.41	21.0492	3.36574	8.79944	2.61441	44.9639	176	15.6107	1.93866	2.33712	9.31975	6.365	0.790459	0.952925	5.29568	0.657662	0.792834
MRVP	RecipPop4_Noga	Mibhor	M_8008_L4	Noga x Magal	16.4	302	10.24	18.5369	3.08252	8.31582	2.69773	33.9073	51	17.0919	1.79116	2.44356	9.19946	5.26227	0.551461	0.752324	1.5892	0.166541	0.227202
MRVP	RecipPop4_Noga	Mibhor	M_8008_R1	Noga x Magal	48.2	665	32.55	21.826	3.47241	8.87286	2.55524	48.9474	138	15.228	1.92468	2.33396	9.16034	6.77091	0.855781	1.03776	4.50266	0.569094	0.690113
MRVP	RecipPop4_Noga	Mibhor	M_8008_R3	Noga x Magal	26.8	463	14.83	18.0302	3.13488	8.04553	2.56646	32.0302	100	18.865	1.95805	2.43094	8.83737	5.5085	0.571742	0.709824	2.55043	0.264716	0.328649
MRVP	RecipPop4_Noga	Mibhor	M_8016_L1	Magal x Noga		543	20.31	19.3307	3.25631	8.35363	2.56537	37.4033	112	19.1373	2.03177	2.35216	9.18899	6.50024	0.690117	0.798942	3.52963	0.374734	0.433825
MRVP	RecipPop4_Noga	Mibhor	M_8016_L2	Magal x Noga	40.2	746	27.87	17.9233	3.2895	7.45761	2.2671	37.3592	175	20.13	2.16044	2.19188	8.6777	6.86783	0.737086	0.747812	5.1234	0.549866	0.557868
MRVP	RecipPop4_Noga	Mibhor	M_8016_L3	Magal x Noga	34.6	807	23.41	17.0864	3.06455	7.72207	2.5198	29.0087	101	17.6182	1.92481	2.34382	9.02152	4.64973	0.50799	0.618573	3.75234	0.409948	0.499188
MRVP	RecipPop4_Noga	Mibhor	M_8016_L4	Magal x Noga	29.8	692	18.41	15.7515	2.98801	7.2956	2.44163	26.604	94	17.6158	1.93423	2.38889	8.95239	4.26696	0.468516	0.578646	2.95273	0.324213	0.400423
MRVP	RecipPop4_Noga	Mibhor	M_8016_R1	Magal x Noga	52.8	815	36.75	19.8047	3.53686	7.83124	2.21418	45.092	178	18.413	2.15709	2.10028	8.69463	7.58088	0.888104	0.864715	6.17842	0.723805	0.704742
MRVP	RecipPop4_Noga	Mibhor	M_8016_R2	Magal x Noga	27.4	341	14.99	21.0228	3.48154	8.16399	2.34494	43.9589	139	18.8483	2.05299	2.25389	9.02858	7.53746	0.820994	0.901331	2.57028	0.279959	0.307354
MRVP	RecipPop4_Noga	Mibhor	M_8016_R3	Magal x Noga	27.8	334	17	23.4292	3.59469	8.95316	2.49067	50.8982	160	19.8612	2.16671	2.33113	8.65696	9.23387	1.00734	1.08379	3.08411	0.336453	0.361985
MRVP	RecipPop4_Noga	Yotveta	Y_1004_L1	Noga x Magal	42.4	585	25.83	19.3671	3.4465	7.58592	2.20105	44.1538	122	18.3519	2.04851	2.29318	8.65825	7.40151	0.826182	0.924861	4.32988	0.483316	0.541044
MRVP	RecipPop4_Noga	Yotveta	Y_1004_L2	Noga x Magal	45.8	636	28.61	18.5359	3.50144	7.06507	2.01776	44.9843	122	16.7357	1.63468	2.23595	8.92009	6.8569	0.669754	0.916107	4.36099	0.425963	0.582644
MRVP	RecipPop4_Noga	Yotveta	Y_1004_L3	Noga x Magal	80.4	1196	58.84	19.3558	3.55109	7.27381	2.04833	49.1973	206	17.342	1.78977	2.16135	8.78582	7.78222	0.80316	0.969904	9.30754	0.960579	1.16001
MRVP	RecipPop4_Noga	Yotveta	Y_1004_L4	Noga x Magal	72.4	1256	48.76	17.4244	3.34866	6.89766	2.05983	38.8217	175	17.5669	1.96299	2.09326	8.38409	6.24799	0.698174	0.744507	7.84747	0.876907	0.935101
MRVP	RecipPop4_Noga	Yotveta	Y_1004_R1	Noga x Magal	65.8	938	47.83	20.9962	3.63362	7.78222	2.14173	50.9915	182	18.1456	1.73578	2.30497	8.66271	8.45118	0.808426	1.07352	7.9272	0.758304	1.00696
MRVP	RecipPop4_Noga	Yotveta	Y_1004_R2	Noga x Magal	60.6	1061	46.57	18.0657	3.52239	7.02053	1.99311	43.8926	118	17.7567	1.81533	2.12546	8.23271	7.15224	0.731198	0.856116	7.58852	0.775801	0.908339
MRVP	RecipPop4_Noga	Yotveta	Y_1004_R3	Noga x Magal	62.2	1007	44.31	18.9553	3.49252	7.17889	2.05551	44.002	151	18.0693	2.02595		8.75599	7.25468	0.813402		7.30546	0.819096
MRVP	RecipPop4_Noga	Yotveta	Y_1012_R1	Magal x Noga	70.8	1367	56.18	17.3253	3.33832	7.01098	2.10015	41.0973	185	18.1899	1.85545	2.14652	8.67838	6.82679	0.696363	0.805605	9.33222	0.951928	1.10126
MRVP	RecipPop4_Noga	Yotveta	Y_1012_R2	Magal x Noga	68.2	930	46.84	19.753	3.5804	7.54033	2.106	50.3656	172	16.8303	1.91643	2.27116	8.68283	7.74067	0.881413	1.04456	7.19883	0.819715	0.971442
MRVP	RecipPop4_Noga	Yotveta	Y_1012_R3	Magal x Noga	72.4	995	43.76	19.0514	3.49543	7.34069	2.10008	43.9799	240	19.1797	1.93454	2.29046	8.46736	7.72098	0.778769	0.922048	7.68237	0.774875	0.917438
MRVP	RecipPop4_Noga	Yotveta	Y_1012_l1	Magal x Noga	23	525	13.67	14.1738		6.53128	2.21105		44
MRVP	RecipPop4_Noga	Yotveta	Y_2002_L1	Magal x Noga	45.8	626	26.12	18.4948	3.46147	7.13197	2.06039	41.7252	125	17.8104	1.71767	2.31779	8.97129	6.76475	0.652403	0.880342	4.23473	0.408405	0.551094
MRVP	RecipPop4_Noga	Yotveta	Y_2002_L2	Magal x Noga	40.8	592	27.44	18.661	3.4997	7.15693	2.04501	46.3514	104	14.624	1.91016	2.11878	8.8123	6.18108	0.807362	0.895538	3.6592	0.477958	0.530158
MRVP	RecipPop4_Noga	Yotveta	Y_2002_L3	Magal x Noga	37.8	706	25.95	16.0548	3.27718	6.66807	2.0347	36.7564	90	14.8607	1.82275	2.16454	8.43941	5.00127	0.613435	0.72846	3.53089	0.433085	0.514293
MRVP	RecipPop4_Noga	Yotveta	Y_2002_L4	Magal x Noga	39.2	707	25.5	16.069	3.37411	6.54401	1.93948	36.0679	122	16.4693	1.96093	2.29107	8.56038	5.43164	0.646722	0.755603	3.84017	0.457232	0.534211
MRVP	RecipPop4_Noga	Yotveta	Y_2002_R1	Magal x Noga	69.5	1166	53.16	19.1972	3.46667	7.69857	2.22074	45.5918	176	17.6435	2.03399	2.24474	8.42597	7.36619	0.849193	0.937182	8.58897	0.99016	1.09275
MRVP	RecipPop4_Noga	Yotveta	Y_2002_R3	Magal x Noga	47.8	798	30.88	17.9982	3.40022	7.20065	2.1177	38.6967	149	17.54	1.90718	2.2867	8.66831	6.19904	0.674042	0.808173	4.94684	0.537886	0.644922
MRVP	RecipPop4_Noga	Yotveta	Y_2014_L1	Noga x Magal	52.8	728	36.07	20.9354	3.56901	7.83984	2.19664	49.5467	185	18.1248	1.92651	2.26444	8.69961	8.19899	0.871481	1.02435	5.96887	0.634438	0.745726
MRVP	RecipPop4_Noga	Yotveta	Y_2014_L2	Noga x Magal	54.6	759	39.69	20.747	3.70158	7.67603	2.07372	52.2925	140	17.5259	1.89336	2.33381	8.66135	8.37096	0.904328	1.1147	6.35356	0.686385	0.846059
MRVP	RecipPop4_Noga	Yotveta	Y_2014_L3	Noga x Magal	66.4	782	37.71	20.7704	3.63454	7.57116	2.08311	48.2225	199	20.1803	2.1028		8.28729	8.92498	0.929987		6.97934	0.72725
MRVP	RecipPop4_Noga	Yotveta	Y_2014_R2	Noga x Magal	55.2	831	39.22	19.439	3.51209	7.57643	2.15725	47.1961	127	17.0762	1.93668	2.26953	8.60234	7.36602	0.83541	0.978987	6.12116	0.694226	0.813538
MRVP	RecipPop4_Noga	Yotveta	Y_2014_R3	Noga x Magal	54.8	911	42.47	19.1421	3.4698	7.5975	2.18961	46.6191	138	14.5245	1.93223	2.37952	8.97016	6.16382	0.819986	1.0098	5.61524	0.747007	0.91993
MRVP	RecipPop4_Noga	Yotveta	Y_2014_r1	Noga x Magal	63.6	799	46.68				2.22762	58.423	208
MRVP	RecipPop4_Noga	Yotveta	Y_3006_L1	Magal x Noga	15.8	280	9.12	17.7041	3.20145	7.44652	2.32599	32.5714	29	18.1035	1.55132	2.6365	8.83193	5.37578	0.46066	0.782901	1.50522	0.128985	0.219212
MRVP	RecipPop4_Noga	Yotveta	Y_3006_L2	Magal x Noga	57	1000	38.55	17.948	3.37991	7.17841	2.12385	38.55	132	18.9414	1.87179	2.37273	8.58455	6.67506	0.659632	0.836167	6.67506	0.659632	0.836167
MRVP	RecipPop4_Noga	Yotveta	Y_3006_L3	Magal x Noga	42	758	27.85	16.8372	3.3598	6.79947	2.02377	36.7414	110	18.427	1.62735	2.52299	8.55784	6.19094	0.546744	0.847653	4.69273	0.414432	0.642521
MRVP	RecipPop4_Noga	Yotveta	Y_3006_L4	Magal x Noga	55.6	804	34.01	19.3391	3.5382	7.47104	2.11154	42.301	209		1.88329	2.47175	8.37417		0.729938	0.958017		0.58687	0.770246
MRVP	RecipPop4_Noga	Yotveta	Y_3006_R1	Magal x Noga	69.6	1023	47.72	19.3438	3.62037	7.24972	2.00248	46.6471	176	19.9709	1.63156	2.21083	8.38453	8.53477	0.697265	0.944822	8.73107	0.713302	0.966553
MRVP	RecipPop4_Noga	Yotveta	Y_3006_R2	Magal x Noga	72.2	1426	56.42	17.7181	3.32074	7.46947	2.24934	39.5652	164	15.3419	1.86574	2.47029	9.08066	5.51887	0.671153	0.888622	7.86991	0.957064	1.26717
MRVP	RecipPop4_Noga	Yotveta	Y_3016_L1	Noga x Magal	29.2	563	15.25	15.7211	3.05765	6.87168	2.24737	27.087	89	18.5257	1.83303		8.8457	4.57417	0.452593		2.57526	0.25481
MRVP	RecipPop4_Noga	Yotveta	Y_3016_L2	Noga x Magal	63.4	873	40.86	20.1224	3.52559	7.65438	2.17109	46.8041	165	17.4191	1.78922	2.33902	8.68575	7.44473	0.76469	0.999671	6.49925	0.667574	0.872713
MRVP	RecipPop4_Noga	Yotveta	Y_3016_L4	Noga x Magal	51.2	907	37.34	18.1734	3.31391	7.40545	2.23466	41.1687	142	16.0613	1.76562	2.39818	8.8539	6.02679	0.662524	0.899885	5.4663	0.600909	0.816196
MRVP	RecipPop4_Noga	Yotveta	Y_3016_R1	Noga x Magal	22.8	444	13.57	16.3301	3.03308	7.35975	2.42649	30.5631	60	18.3774	1.87357	2.48234	9.008	5.11076	0.521039	0.690337	2.26918	0.231341	0.30651
MRVP	RecipPop4_Noga	Yotveta	Y_3016_R2	Noga x Magal	62.8	1043	45.73	18.8352	3.40861	7.55614	2.21678	43.8447	146	17.0291	1.93054	2.4644	8.59514	6.8246	0.773686	0.987638	7.11806	0.806955	1.03011
MRVP	RecipPop4_Noga	Yotveta	Y_4002_L2	Magal x Noga	52.6	843	32.94	17.786	3.32442	7.15047	2.15089	39.0747	175	18.5279	1.85106	2.28694	8.64884	6.61356	0.660739	0.81633	5.57523	0.557003	0.688166
MRVP	RecipPop4_Noga	Yotveta	Y_4002_L3	Magal x Noga	36.6	546	22.79	18.1595	3.45136	7.08199	2.05194	41.7399	102	17.0189	1.75886	2.38113	8.84173	6.47558	0.669234	0.906007	3.53567	0.365402	0.49468
MRVP	RecipPop4_Noga	Yotveta	Y_4002_L4	Magal x Noga	48.2	716	30.16	20.1619	3.43609	8.03481	2.33836	42.1229	179	19.5947	2.00444	2.40245	8.39784	7.56069	0.773422	0.926997	5.41346	0.55377	0.66373
MRVP	RecipPop4_Noga	Yotveta	Y_4002_R2	Magal x Noga	52.2	1058	38.01	17.3486	3.30732	7.35761	2.22464	35.9263	110	15.4772	1.89533	2.39384	8.68645	5.07737	0.621772	0.785312	5.37186	0.657835	0.83086
MRVP	RecipPop4_Noga	Yotveta	Y_4002_R3	Magal x Noga	47.8	924	34.81	16.6795	3.36359	6.74803	2.0062	37.6732	119	17.4189	1.72657	2.4454	8.57626	5.99946	0.594668	0.84225	5.5435	0.549473	0.778239
MRVP	RecipPop4_Noga	Yotveta	Y_4016_L1	Noga x Magal	46.2	551	27.67	20.4316	3.71007	7.46789	2.01287	50.2178	103	15.6783	1.69682	2.08224	8.46523	7.20679	0.779972	0.957137	3.97094	0.429764	0.527383
MRVP	RecipPop4_Noga	Yotveta	Y_4016_L2	Noga x Magal	51.6	773	34.69	19.6184	3.49595	7.63055	2.18268	44.8771	143	19.4679	1.75513	2.32644	8.65187	7.98075	0.719504	0.953708	6.16912	0.556177	0.737216
MRVP	RecipPop4_Noga	Yotveta	Y_4016_L3	Noga x Magal	43.4	612	25.27	17.9149	3.39832	7.00986	2.06274	41.2908	162	18.272	1.77697	2.15506	8.75627	6.88402	0.669479	0.811926	4.21302	0.409721	0.496899
MRVP	RecipPop4_Noga	Yotveta	Y_4016_R1	Noga x Magal	18.8	193	6.2	17.9158	3.30792	7.40955	2.23994	32.1244	55	17.8356		2.58442	8.75513	5.22794		0.75754	1.00899		0.146205
MRVP	RecipPop4_Noga	Yotveta	Y_4016_R2	Noga x Magal	35.4	499	21.39	18.3149	3.57503	6.77077	1.89391	42.8657	110	18.5363		2.1982	9.18487	7.2159		0.855726	3.60074		0.427007
MRVP	RecipPop4_Noga	Yotveta	Y_5017_L2	Magal x Noga	36.2	711	25.73	15.8639	3.27184	6.71028	2.05092	36.1885	87	16.9276	1.92328	2.42675	9.05108	5.57138	0.63301	0.798716	3.96125	0.45007	0.567887
MRVP	RecipPop4_Noga	Yotveta	Y_6006_L1	Magal x Noga			2.96	18.6844	3.51545	7.27772	2.07021	42.8986	73		1.86238
MRVP	RecipPop4_Noga	Yotveta	Y_6006_L2	Magal x Noga			0.79	16.6087	3.15704	6.93897	2.19794	28.2143	42
MRVP	RecipPop4_Noga	Yotveta	Y_6006_L3	Magal x Noga	49	621	25.34	18.6462	3.44452	7.44733	2.16208	40.8052	148	19.0203	1.89326	2.33906	8.31963	7.11554	0.708274	0.87505	4.41875	0.439838	0.543406
MRVP	RecipPop4_Noga	Yotveta	Y_6006_R2	Magal x Noga	30.6	275	15.37	22.2956		8.0036	2.11087	55.8909	100	18.7292	2.01281	2.20741	8.38559	9.59011	1.03064	1.13028	2.63728	0.283427	0.310828
MRVP	RecipPop4_Noga	Yotveta	Y_6007_L2	Noga x Magal	45	773	29.02	17.8491	3.35339	7.38801	2.20315	37.542	98	20.1672	2.08115	2.38684	8.86747	6.8998	0.712025	0.81661	5.33354	0.550395	0.63124
MRVP	RecipPop4_Noga	Yotveta	Y_6007_L3	Noga x Magal	55	795	35.22	19.6983	3.45846	8.14437	2.35491	44.3019	126	16.2063	2.015	2.53268	8.67876	6.55657	0.815207	1.02465	5.21248	0.64809	0.814594
MRVP	RecipPop4_Noga	Yotveta	Y_6007_R1	Noga x Magal	35.4	440	18.34	20.3419	3.44144	8.07978	2.34779	41.6818	96	17.6492	1.90393	2.50997	8.69946	6.71653	0.724555	0.955187	2.95527	0.318804	0.420282
MRVP	RecipPop4_Noga	Yotveta	Y_6007_R2	Noga x Magal	62.2	993	44.29	19.3726	3.49798	7.50476	2.14545	44.6022	166	19.5837	1.90205	2.39741	8.80579	7.96559	0.773653	0.975137	7.90983	0.768238	0.968311
MRVP	RecipPop4_Noga	Yotveta	Y_7007_L2	Noga x Magal	66.4	1054	48.64	19.1631	3.48281	7.38804	2.12129	46.148	158	16.1636	1.87329	2.31429	8.80617	6.80233	0.788357	0.97395	7.16966	0.830929	1.02654
MRVP	RecipPop4_Noga	Yotveta	Y_7007_L3	Noga x Magal	39.6	688	29.12	18.0183	3.42908	6.99762	2.04067	42.3256	97	17.1165	1.84361	2.31995	8.9517	6.59615	0.710467	0.894031	4.53815	0.488801	0.615094
MRVP	RecipPop4_Noga	Yotveta	Y_7007_R1	Noga x Magal	62.4	850	40.97	20.548	3.53842	8.01355	2.26472	48.2	161	20.1803	1.95398	2.29342	8.71516	8.87919	0.859739	1.00909	7.54731	0.730778	0.857726
MRVP	RecipPop4_Noga	Yotveta	Y_7007_R3	Noga x Magal	71.8	1183	50.28	18.5642	3.33739	7.63782	2.28856	42.5021	180	16.6809	1.88613	2.29153	8.65989	6.47578	0.732222	0.889607	7.66085	0.866218	1.05241
MRVP	RecipPop4_Noga	Yotveta	Y_7008_L2	Magal x Noga	35.8	655	25.37	16.7415	3.33417	6.75922	2.02726	38.7328	78	17.5759	1.82251	2.34381	8.87042	6.20378	0.643292	0.827296	4.06347	0.421356	0.541879
MRVP	RecipPop4_Noga	Yotveta	Y_7008_L3	Magal x Noga	27.4	387	15.15	16.639	3.32727	6.73824	2.02516	39.1473	61	16.1596	1.55346	2.44324	8.82591	5.76773	0.554463	0.872045	2.23211	0.214577	0.337481
MRVP	RecipPop4_Noga	Yotveta	Y_7008_L4	Magal x Noga	95	1379	68.69	20.6188	3.52649	7.98227	2.26352	49.8115	249	18.1943	2.05418	2.32499	8.50084	8.29242	0.936233	1.05966	11.4353	1.29107	1.46128
MRVP	RecipPop4_Noga	Yotveta	Y_7008_R1	Magal x Noga	59.2	1211	40.94	15.5635	3.13623	6.77644	2.1607	33.8068	121	16.4328	1.71417	2.34925	9.00141	5.05535	0.527341	0.722717	6.12203	0.63861	0.87521
MRVP	RecipPop4_Noga	Yotveta	Y_7008_R2	Magal x Noga		1188	57.73	20.0198	3.56138	7.60494	2.13539	48.5943	138	19.0165	1.80314	2.25883	8.52817	8.45284	0.801496	1.00405	10.042	0.952178	1.19282
MRVP	RecipPop4_Noga	Yotveta	Y_8001_L1	Noga x Magal	77.6	1363	59.18	19.1569	3.42681	7.73393	2.25689	43.4189	197	17.5807	1.93591	2.43782	8.82591	6.95964	0.766367	0.965055	9.48599	1.04456	1.31537
MRVP	RecipPop4_Noga	Yotveta	Y_8001_R2	Noga x Magal	56.2	839	30.51	18.6065	3.18242	7.86902	2.47266	36.3647	211	15.3187	1.84309	2.3687	8.91625	5.07391	0.610475	0.784569	4.25701	0.512189	0.658253
MRVP	RecipPop4_Noga	Yotveta	Y_8011_L1	Magal x Noga	73.8	1129	56.92	19.5494	3.68087	7.23315	1.96507	50.4163	214	17.6577	1.88397	2.32085	8.79815	8.11912	0.86626	1.06714	9.16648	0.978008	1.2048
MRVP	RecipPop4_Noga	Yotveta	Y_8011_L2	Magal x Noga	33	617	22.98	16.4166	3.27145	6.97758	2.13287	37.2447	73	15.7453	1.85347	2.4263	8.85514	5.34499	0.629191	0.823649	3.29786	0.388211	0.508191
MRVP	RecipPop4_Noga	Yotveta	Y_8011_L3	Magal x Noga	84	1168	64.28		3.55076		2.47088	55.0342	260	18.599	2.0614	2.22753	8.56323	9.3593	1.03733	1.12093	10.9317	1.2116	1.30924
MRVP	RecipPop4_Noga	Yotveta	Y_8011_R1	Magal x Noga	41.8	743	28.6	16.9706	3.42286	6.69617	1.95631	38.4926	102	18.1996	1.99166	2.4083	8.59183	6.40361	0.700774	0.847368	4.75788	0.520675	0.629595
MRVP	RecipPop4_Noga	Yotveta	Y_8011_R2	Magal x Noga	45.8	986	34.12	16.0071	3.24244	6.79291	2.095	34.6045	98
MRVP	RecipPop4_Noga	Yotveta	Y_8011_R3	Magal x Noga	57.4	774	41.59	21.2961	3.64225	7.88348	2.16445	53.7339	121	18.1489	1.86762	2.27551	8.96391	8.87794	0.913588	1.11312	6.87153	0.707117	0.861551
