# Supplementary material for: Wild barley cytoplasms reduce grain weight plasticity, with environment-dependent cytonuclear epistasis at the ari-e locus
Source: Mol Breed. 2026 May 19;46(6):48. doi: 10.1007/s11032-026-01673-6 (PMC13187085; doi:10.1007/s11032-026-01673-6)
Supplement: Supplementary file 1 — Supplementary Material 1 (ZIP 5.74 MB) [file 11032_2026_1673_MOESM1_ESM.zip › Supplementary Material/ESM_8.xlsx]

## Sheet: eta2_all
panel	population_label	pheno_code	pheno_abbrev	pheno_official	unit	term_label	p_value	eta2	eta2_CI_low	eta2_CI_high
CMPPV	CMP04	grain_area	GA	Grain area (GA)	mm2	Cytoplasm	0.731853	0.00068886	0	0.0281682
CMPPV	CMP04	grain_area	GA	Grain area (GA)	mm2	Cytoplasm x Environment	0.548353	0.00211518	0	0.036739
CMPPV	CMP04	grain_area	GA	Grain area (GA)	mm2	Environment	0.46641	0.00311594	0	0.0406477
CMPPV	CMP04	grain_length	GL	Grain length (GL)	mm	Cytoplasm	0.0249122	0.0283737	0	0.0939717
CMPPV	CMP04	grain_length	GL	Grain length (GL)	mm	Cytoplasm x Environment	0.560535	0.0018847	0	0.0357024
CMPPV	CMP04	grain_length	GL	Grain length (GL)	mm	Environment	0.0266378	0.0277107	0	0.0928694
CMPPV	CMP04	grain_width	GW	Grain width (GW)	mm	Cytoplasm	0.0146976	0.0344788	0.00117782	0.103815
CMPPV	CMP04	grain_width	GW	Grain width (GW)	mm	Cytoplasm x Environment	0.778776	0.000449227	0	0.0254377
CMPPV	CMP04	grain_width	GW	Grain width (GW)	mm	Environment	0.797206	0.000375882	0	0.0243408
CMPPV	CMP04	grains_per_spike	GPS	Grains per spike (GPS)		Cytoplasm	0.999134	4.36131e-09	0	0
CMPPV	CMP04	grains_per_spike	GPS	Grains per spike (GPS)		Cytoplasm x Environment	0.48184	0.0018352	0	0.0354688
CMPPV	CMP04	grains_per_spike	GPS	Grains per spike (GPS)		Environment	7.67461e-19	0.370276	0.261434	0.467454
CMPPV	CMP04	lwr	LWR	Length-to-width ratio (LWR)		Cytoplasm	0.00118037	0.058847	0.00932889	0.139328
CMPPV	CMP04	lwr	LWR	Length-to-width ratio (LWR)		Cytoplasm x Environment	0.76119	0.000500919	0	0.0261184
CMPPV	CMP04	lwr	LWR	Length-to-width ratio (LWR)		Environment	0.0468367	0.0216739	0	0.0824448
CMPPV	CMP04	tgw	TGW	Thousand grain weight (TGW)	g	Cytoplasm	0.018095	0.0319409	0.000588965	0.0997862
CMPPV	CMP04	tgw	TGW	Thousand grain weight (TGW)	g	Cytoplasm x Environment	0.65675	0.00111125	0	0.0314833
CMPPV	CMP04	tgw	TGW	Thousand grain weight (TGW)	g	Environment	0.118885	0.0137744	0	0.0674111
CMPPV	CMP09	grain_area	GA	Grain area (GA)	mm2	Cytoplasm	0.144364	0.012011	0	0.0627322
CMPPV	CMP09	grain_area	GA	Grain area (GA)	mm2	Cytoplasm x Environment	0.690789	0.000886898	0	0.0292435
CMPPV	CMP09	grain_area	GA	Grain area (GA)	mm2	Environment	0.194816	0.00946224	0	0.0571097
CMPPV	CMP09	grain_length	GL	Grain length (GL)	mm	Cytoplasm	0.143477	0.0121603	0	0.0630489
CMPPV	CMP09	grain_length	GL	Grain length (GL)	mm	Cytoplasm x Environment	0.520832	0.00233067	0	0.0368876
CMPPV	CMP09	grain_length	GL	Grain length (GL)	mm	Environment	0.886025	0.000116024	0	0.0170765
CMPPV	CMP09	grain_width	GW	Grain width (GW)	mm	Cytoplasm	0.959357	1.47556e-05	0	3.0383e-05
CMPPV	CMP09	grain_width	GW	Grain width (GW)	mm	Cytoplasm x Environment	0.889127	0.000110433	0	0.0167983
CMPPV	CMP09	grain_width	GW	Grain width (GW)	mm	Environment	0.225445	0.00838401	0	0.0545848
CMPPV	CMP09	grains_per_spike	GPS	Grains per spike (GPS)		Cytoplasm	0.0619837	0.0130495	0	0.065078
CMPPV	CMP09	grains_per_spike	GPS	Grains per spike (GPS)		Cytoplasm x Environment	0.892519	6.77144e-05	0	0.0140505
CMPPV	CMP09	grains_per_spike	GPS	Grains per spike (GPS)		Environment	9.42245e-18	0.339688	0.232451	0.437835
CMPPV	CMP09	lwr	LWR	Length-to-width ratio (LWR)		Cytoplasm	0.179218	0.0102096	0	0.0588041
CMPPV	CMP09	lwr	LWR	Length-to-width ratio (LWR)		Cytoplasm x Environment	0.676064	0.000983426	0	0.0299541
CMPPV	CMP09	lwr	LWR	Length-to-width ratio (LWR)		Environment	0.28795	0.00637783	0	0.0495676
CMPPV	CMP09	tgw	TGW	Thousand grain weight (TGW)	g	Cytoplasm	0.430141	0.00343324	0	0.0409377
CMPPV	CMP09	tgw	TGW	Thousand grain weight (TGW)	g	Cytoplasm x Environment	0.628747	0.00128795	0	0.0319044
CMPPV	CMP09	tgw	TGW	Thousand grain weight (TGW)	g	Environment	0.0131064	0.0344917	0.00138398	0.102649
CMPPV	CMP29	grain_area	GA	Grain area (GA)	mm2	Cytoplasm	0.0340979	0.0246198	0	0.085446
CMPPV	CMP29	grain_area	GA	Grain area (GA)	mm2	Cytoplasm x Environment	0.568159	0.00176574	0	0.0337184
CMPPV	CMP29	grain_area	GA	Grain area (GA)	mm2	Environment	0.590065	0.00157301	0	0.0327819
CMPPV	CMP29	grain_length	GL	Grain length (GL)	mm	Cytoplasm	0.366464	0.00446056	0	0.0433929
CMPPV	CMP29	grain_length	GL	Grain length (GL)	mm	Cytoplasm x Environment	0.828874	0.000254956	0	0.0211323
CMPPV	CMP29	grain_length	GL	Grain length (GL)	mm	Environment	0.0897517	0.0158349	0	0.0695221
CMPPV	CMP29	grain_width	GW	Grain width (GW)	mm	Cytoplasm	0.00062093	0.0628611	0.0119835	0.142204
CMPPV	CMP29	grain_width	GW	Grain width (GW)	mm	Cytoplasm x Environment	0.336863	0.00480297	0	0.0443996
CMPPV	CMP29	grain_width	GW	Grain width (GW)	mm	Environment	0.993649	3.29115e-07	0	0
CMPPV	CMP29	grains_per_spike	GPS	Grains per spike (GPS)		Cytoplasm	0.988914	5.24515e-07	0	0
CMPPV	CMP29	grains_per_spike	GPS	Grains per spike (GPS)		Cytoplasm x Environment	0.998276	1.2692e-08	0	0
CMPPV	CMP29	grains_per_spike	GPS	Grains per spike (GPS)		Environment	7.08362e-30	0.512302	0.415763	0.591905
CMPPV	CMP29	lwr	LWR	Length-to-width ratio (LWR)		Cytoplasm	0.533319	0.00212551	0	0.0353168
CMPPV	CMP29	lwr	LWR	Length-to-width ratio (LWR)		Cytoplasm x Environment	0.541161	0.00204506	0	0.0349736
CMPPV	CMP29	lwr	LWR	Length-to-width ratio (LWR)		Environment	0.114437	0.0137286	0	0.0653456
CMPPV	CMP29	tgw	TGW	Thousand grain weight (TGW)	g	Cytoplasm	0.0011696	0.0554153	0.00869723	0.132076
CMPPV	CMP29	tgw	TGW	Thousand grain weight (TGW)	g	Cytoplasm x Environment	0.153431	0.0104642	0	0.0584532
CMPPV	CMP29	tgw	TGW	Thousand grain weight (TGW)	g	Environment	0.0646564	0.0175971	0	0.0728889
CMPPV	CMP50	grain_area	GA	Grain area (GA)	mm2	Cytoplasm	0.274583	0.00633506	0	0.0481156
CMPPV	CMP50	grain_area	GA	Grain area (GA)	mm2	Cytoplasm x Environment	0.023739	0.0274318	5.80214e-05	0.0895498
CMPPV	CMP50	grain_area	GA	Grain area (GA)	mm2	Environment	0.687592	0.000855752	0	0.0280594
CMPPV	CMP50	grain_length	GL	Grain length (GL)	mm	Cytoplasm	0.856724	0.000173407	0	0.0187644
CMPPV	CMP50	grain_length	GL	Grain length (GL)	mm	Cytoplasm x Environment	0.0335127	0.02434	0	0.0843524
CMPPV	CMP50	grain_length	GL	Grain length (GL)	mm	Environment	0.347211	0.00471164	0	0.0436654
CMPPV	CMP50	grain_width	GW	Grain width (GW)	mm	Cytoplasm	9.27499e-05	0.0796191	0.0208022	0.163259
CMPPV	CMP50	grain_width	GW	Grain width (GW)	mm	Cytoplasm x Environment	0.193031	0.00850442	0	0.0534701
CMPPV	CMP50	grain_width	GW	Grain width (GW)	mm	Environment	0.89435	8.81162e-05	0	0.0151011
CMPPV	CMP50	grains_per_spike	GPS	Grains per spike (GPS)		Cytoplasm	0.000193065	0.0476609	0.0058468	0.12047
CMPPV	CMP50	grains_per_spike	GPS	Grains per spike (GPS)		Cytoplasm x Environment	0.335797	0.0030655	0	0.0384698
CMPPV	CMP50	grains_per_spike	GPS	Grains per spike (GPS)		Environment	8.13948e-20	0.346908	0.242014	0.442545
CMPPV	CMP50	lwr	LWR	Length-to-width ratio (LWR)		Cytoplasm	0.0108589	0.0345009	0.00170172	0.100875
CMPPV	CMP50	lwr	LWR	Length-to-width ratio (LWR)		Cytoplasm x Environment	0.247812	0.00700208	0	0.049821
CMPPV	CMP50	lwr	LWR	Length-to-width ratio (LWR)		Environment	0.318924	0.00520293	0	0.0450651
CMPPV	CMP50	tgw	TGW	Thousand grain weight (TGW)	g	Cytoplasm	1.7084e-05	0.0946536	0.0294855	0.181903
CMPPV	CMP50	tgw	TGW	Thousand grain weight (TGW)	g	Cytoplasm x Environment	0.155816	0.00985313	0	0.0565659
CMPPV	CMP50	tgw	TGW	Thousand grain weight (TGW)	g	Environment	0.208671	0.00772229	0	0.0516003
MRVP	CMP04_06	biomass	BM	Above-ground biomass (BM)	g	Cytoplasm	0.975523	6.20318e-06	0	0
MRVP	CMP04_06	biomass	BM	Above-ground biomass (BM)	g	Cytoplasm x Environment	0.408942	0.00450368	0	0.0501776
MRVP	CMP04_06	biomass	BM	Above-ground biomass (BM)	g	Environment	0.0112154	0.0433314	0.00214534	0.124477
MRVP	CMP04_06	grain_area	GA	Grain area (GA)	mm2	Cytoplasm	0.204593	0.0104784	0	0.0657831
MRVP	CMP04_06	grain_area	GA	Grain area (GA)	mm2	Cytoplasm x Environment	0.64335	0.00138924	0	0.037077
MRVP	CMP04_06	grain_area	GA	Grain area (GA)	mm2	Environment	0.00846532	0.0459744	0.00293059	0.1281
MRVP	CMP04_06	grain_length	GL	Grain length (GL)	mm	Cytoplasm	0.551217	0.00179787	0	0.0390075
MRVP	CMP04_06	grain_length	GL	Grain length (GL)	mm	Cytoplasm x Environment	0.526508	0.00203098	0	0.0401667
MRVP	CMP04_06	grain_length	GL	Grain length (GL)	mm	Environment	6.38945e-11	0.250362	0.139745	0.360666
MRVP	CMP04_06	grain_weight	GWP	Total grain weight per plant (GWP)	g	Cytoplasm	0.821021	0.000340528	0	0.0264748
MRVP	CMP04_06	grain_weight	GWP	Total grain weight per plant (GWP)	g	Cytoplasm x Environment	0.406296	0.00459835	0	0.0502532
MRVP	CMP04_06	grain_weight	GWP	Total grain weight per plant (GWP)	g	Environment	0.0448037	0.0271557	0	0.098273
MRVP	CMP04_06	grain_width	GW	Grain width (GW)	mm	Cytoplasm	0.307888	0.00687873	0	0.0570957
MRVP	CMP04_06	grain_width	GW	Grain width (GW)	mm	Cytoplasm x Environment	0.237512	0.00924265	0	0.0631151
MRVP	CMP04_06	grain_width	GW	Grain width (GW)	mm	Environment	0.0306738	0.0312959	0	0.105545
MRVP	CMP04_06	lwr	LWR	Length-to-width ratio (LWR)		Cytoplasm	0.840525	0.000154651	0	0.0218012
MRVP	CMP04_06	lwr	LWR	Length-to-width ratio (LWR)		Cytoplasm x Environment	0.0438986	0.0157358	0	0.0791208
MRVP	CMP04_06	lwr	LWR	Length-to-width ratio (LWR)		Environment	1.78903e-20	0.45519	0.338277	0.552332
MRVP	CMP04_06	tgw	TGW	Thousand grain weight (TGW)	g	Cytoplasm	0.24588	0.00898369	0	0.0622321
MRVP	CMP04_06	tgw	TGW	Thousand grain weight (TGW)	g	Cytoplasm x Environment	0.491635	0.00314583	0	0.0452689
MRVP	CMP04_06	tgw	TGW	Thousand grain weight (TGW)	g	Environment	0.0726685	0.021633	0	0.0884743
MRVP	CMP04_06	total_grains	GPP	Grains per plant (GPP)		Cytoplasm	0.749625	0.000681619	0	0.0322346
MRVP	CMP04_06	total_grains	GPP	Grains per plant (GPP)		Cytoplasm x Environment	0.514156	0.00285164	0	0.0452215
MRVP	CMP04_06	total_grains	GPP	Grains per plant (GPP)		Environment	0.00418827	0.0564931	0.00583939	0.14498
MRVP	CMP50_13	biomass	BM	Above-ground biomass (BM)	g	Cytoplasm	0.100801	0.0173273	0	0.0820281
MRVP	CMP50_13	biomass	BM	Above-ground biomass (BM)	g	Cytoplasm x Environment	0.357727	0.00540682	0	0.0541688
MRVP	CMP50_13	biomass	BM	Above-ground biomass (BM)	g	Environment	0.000279243	0.0882595	0.0194934	0.187385
MRVP	CMP50_13	grain_area	GA	Grain area (GA)	mm2	Cytoplasm	0.0117291	0.0425426	0.00181856	0.123945
MRVP	CMP50_13	grain_area	GA	Grain area (GA)	mm2	Cytoplasm x Environment	0.124078	0.0156207	0	0.0777239
MRVP	CMP50_13	grain_area	GA	Grain area (GA)	mm2	Environment	0.25737	0.00844071	0	0.0616533
MRVP	CMP50_13	grain_length	GL	Grain length (GL)	mm	Cytoplasm	0.243296	0.0083893	0	0.0617839
MRVP	CMP50_13	grain_length	GL	Grain length (GL)	mm	Cytoplasm x Environment	0.214247	0.00951137	0	0.0645465
MRVP	CMP50_13	grain_length	GL	Grain length (GL)	mm	Environment	2.85593e-05	0.114316	0.0344807	0.21824
MRVP	CMP50_13	grain_weight	GWP	Total grain weight per plant (GWP)	g	Cytoplasm	0.0340293	0.0266326	0	0.0979753
MRVP	CMP50_13	grain_weight	GWP	Total grain weight per plant (GWP)	g	Cytoplasm x Environment	0.5543	0.00204282	0	0.0410224
MRVP	CMP50_13	grain_weight	GWP	Total grain weight per plant (GWP)	g	Environment	3.92227e-06	0.133994	0.0474531	0.240185
MRVP	CMP50_13	grain_width	GW	Grain width (GW)	mm	Cytoplasm	0.000289626	0.0816283	0.0166536	0.177866
MRVP	CMP50_13	grain_width	GW	Grain width (GW)	mm	Cytoplasm x Environment	0.0291786	0.0286952	0	0.101818
MRVP	CMP50_13	grain_width	GW	Grain width (GW)	mm	Environment	0.00694718	0.0443481	0.00228756	0.126668
MRVP	CMP50_13	lwr	LWR	Length-to-width ratio (LWR)		Cytoplasm	0.556625	0.00193926	0	0.0405126
MRVP	CMP50_13	lwr	LWR	Length-to-width ratio (LWR)		Cytoplasm x Environment	0.659238	0.0010906	0	0.0354119
MRVP	CMP50_13	lwr	LWR	Length-to-width ratio (LWR)		Environment	2.83303e-08	0.192671	0.0902548	0.303775
MRVP	CMP50_13	tgw	TGW	Thousand grain weight (TGW)	g	Cytoplasm	0.000222778	0.0845271	0.0183929	0.180828
MRVP	CMP50_13	tgw	TGW	Thousand grain weight (TGW)	g	Cytoplasm x Environment	0.105788	0.0156134	0	0.077149
MRVP	CMP50_13	tgw	TGW	Thousand grain weight (TGW)	g	Environment	0.00635029	0.0452064	0.00264993	0.127286
MRVP	CMP50_13	total_grains	GPP	Grains per plant (GPP)		Cytoplasm	0.406194	0.00435723	0	0.0501746
MRVP	CMP50_13	total_grains	GPP	Grains per plant (GPP)		Cytoplasm x Environment	0.336585	0.0058366	0	0.0546857
MRVP	CMP50_13	total_grains	GPP	Grains per plant (GPP)		Environment	0.000192603	0.091999	0.0219431	0.190922
MRVP	CMP50_38	biomass	BM	Above-ground biomass (BM)	g	Cytoplasm	0.517937	0.00314261	0	0.0501444
MRVP	CMP50_38	biomass	BM	Above-ground biomass (BM)	g	Cytoplasm x Environment	0.0288804	0.0365277	0	0.12075
MRVP	CMP50_38	biomass	BM	Above-ground biomass (BM)	g	Environment	0.119633	0.0183562	0	0.0886553
MRVP	CMP50_38	grain_area	GA	Grain area (GA)	mm2	Cytoplasm	0.0376357	0.0295341	0	0.102922
MRVP	CMP50_38	grain_area	GA	Grain area (GA)	mm2	Cytoplasm x Environment	0.67969	0.00114832	0	0.0358363
MRVP	CMP50_38	grain_area	GA	Grain area (GA)	mm2	Environment	0.486476	0.0032659	0	0.0461555
MRVP	CMP50_38	grain_length	GL	Grain length (GL)	mm	Cytoplasm	0.136161	0.0136936	0	0.0732922
MRVP	CMP50_38	grain_length	GL	Grain length (GL)	mm	Cytoplasm x Environment	0.162036	0.0120442	0	0.0695877
MRVP	CMP50_38	grain_length	GL	Grain length (GL)	mm	Environment	0.000180731	0.0900924	0.0212663	0.187817
MRVP	CMP50_38	grain_weight	GWP	Total grain weight per plant (GWP)	g	Cytoplasm	0.615587	0.00153995	0	0.0381699
MRVP	CMP50_38	grain_weight	GWP	Total grain weight per plant (GWP)	g	Cytoplasm x Environment	0.0303479	0.0290877	0	0.101863
MRVP	CMP50_38	grain_weight	GWP	Total grain weight per plant (GWP)	g	Environment	0.00021742	0.0875234	0.019924	0.184605
MRVP	CMP50_38	grain_width	GW	Grain width (GW)	mm	Cytoplasm	0.00662743	0.0458084	0.00275015	0.128513
MRVP	CMP50_38	grain_width	GW	Grain width (GW)	mm	Cytoplasm x Environment	0.0896393	0.0176235	0	0.0814445
MRVP	CMP50_38	grain_width	GW	Grain width (GW)	mm	Environment	0.00105337	0.0674826	0.010356	0.159001
MRVP	CMP50_38	lwr	LWR	Length-to-width ratio (LWR)		Cytoplasm	0.797661	0.000332557	0	0.0264399
MRVP	CMP50_38	lwr	LWR	Length-to-width ratio (LWR)		Cytoplasm x Environment	0.00185239	0.0506979	0.00426872	0.135339
MRVP	CMP50_38	lwr	LWR	Length-to-width ratio (LWR)		Environment	8.15627e-10	0.218021	0.111078	0.329452
MRVP	CMP50_38	tgw	TGW	Thousand grain weight (TGW)	g	Cytoplasm	0.00243025	0.0589255	0.00669617	0.148384
MRVP	CMP50_38	tgw	TGW	Thousand grain weight (TGW)	g	Cytoplasm x Environment	0.074392	0.0199715	0	0.0868495
MRVP	CMP50_38	tgw	TGW	Thousand grain weight (TGW)	g	Environment	0.0052999	0.049581	0.00362065	0.135086
MRVP	CMP50_38	total_grains	GPP	Grains per plant (GPP)		Cytoplasm	0.074117	0.0207906	0	0.0874967
MRVP	CMP50_38	total_grains	GPP	Grains per plant (GPP)		Cytoplasm x Environment	0.145474	0.013762	0	0.0736342
MRVP	CMP50_38	total_grains	GPP	Grains per plant (GPP)		Environment	0.0132971	0.0403671	0.00133881	0.120292
MRVP	Noga	biomass	BM	Above-ground biomass (BM)	g	Cytoplasm	0.924663	6.67578e-05	0	0.0162865
MRVP	Noga	biomass	BM	Above-ground biomass (BM)	g	Cytoplasm x Environment	0.273562	0.00899028	0	0.065792
MRVP	Noga	biomass	BM	Above-ground biomass (BM)	g	Environment	0.628521	0.00174902	0	0.0418701
MRVP	Noga	grain_area	GA	Grain area (GA)	mm2	Cytoplasm	0.180592	0.012499	0	0.0719655
MRVP	Noga	grain_area	GA	Grain area (GA)	mm2	Cytoplasm x Environment	0.0936389	0.0196677	0	0.0865754
MRVP	Noga	grain_area	GA	Grain area (GA)	mm2	Environment	0.644901	0.0014724	0	0.0387501
MRVP	Noga	grain_length	GL	Grain length (GL)	mm	Cytoplasm	0.29089	0.00717179	0	0.0591484
MRVP	Noga	grain_length	GL	Grain length (GL)	mm	Cytoplasm x Environment	0.0778787	0.0201296	0	0.0874525
MRVP	Noga	grain_length	GL	Grain length (GL)	mm	Environment	0.000567856	0.0793951	0.0151411	0.176114
MRVP	Noga	grain_weight	GWP	Total grain weight per plant (GWP)	g	Cytoplasm	0.730358	0.000758042	0	0.0330513
MRVP	Noga	grain_weight	GWP	Total grain weight per plant (GWP)	g	Cytoplasm x Environment	0.471275	0.00331673	0	0.047023
MRVP	Noga	grain_weight	GWP	Total grain weight per plant (GWP)	g	Environment	0.000118553	0.0996682	0.0257581	0.201099
MRVP	Noga	grain_width	GW	Grain width (GW)	mm	Cytoplasm	0.313707	0.00662168	0	0.0579164
MRVP	Noga	grain_width	GW	Grain width (GW)	mm	Cytoplasm x Environment	0.805423	0.000394508	0	0.0284828
MRVP	Noga	grain_width	GW	Grain width (GW)	mm	Environment	0.000228634	0.0927371	0.0216433	0.193355
MRVP	Noga	lwr	LWR	Length-to-width ratio (LWR)		Cytoplasm	0.844423	0.000215104	0	0.0237818
MRVP	Noga	lwr	LWR	Length-to-width ratio (LWR)		Cytoplasm x Environment	0.167732	0.0107005	0	0.0673529
MRVP	Noga	lwr	LWR	Length-to-width ratio (LWR)		Environment	1.74953e-08	0.198808	0.0944661	0.310917
MRVP	Noga	tgw	TGW	Thousand grain weight (TGW)	g	Cytoplasm	0.208555	0.0101398	0	0.0663139
MRVP	Noga	tgw	TGW	Thousand grain weight (TGW)	g	Cytoplasm x Environment	0.515012	0.00270659	0	0.044628
MRVP	Noga	tgw	TGW	Thousand grain weight (TGW)	g	Environment	0.000220994	0.0913496	0.0212604	0.190865
MRVP	Noga	total_grains	GPP	Grains per plant (GPP)		Cytoplasm	0.892559	0.000122962	0	0.0200984
MRVP	Noga	total_grains	GPP	Grains per plant (GPP)		Cytoplasm x Environment	0.63417	0.00152746	0	0.0390828
MRVP	Noga	total_grains	GPP	Grains per plant (GPP)		Environment	0.00381403	0.05814	0.00631907	0.147648
