# Supplementary material for: Wild barley cytoplasms reduce grain weight plasticity, with environment-dependent cytonuclear epistasis at the ari-e locus
Source: Mol Breed. 2026 May 19;46(6):48. doi: 10.1007/s11032-026-01673-6 (PMC13187085; doi:10.1007/s11032-026-01673-6)
Supplement: Supplementary file 1 — Supplementary Material 1 (ZIP 5.74 MB) [file 11032_2026_1673_MOESM1_ESM.zip › Supplementary Material/ESM_9.xlsx]

## Sheet: trait_divergence_comparison
trait	mean_d_CMP29	mean_d_CMP50	weighted_d_CMP29	weighted_d_CMP50	n_significant_CMP29	n_significant_CMP50	divergence	same_direction	modality	sig
original.data.RGB_Side_AREA_MM	-0.349355	-0.602419	-0.116452	-0.535484	6	16	0.419032	TRUE	Morphology	TRUE
original.data.RGB_color_side_RGB.50.77.72.	-0.362008	0.452202	-0.120669	0.200979	6	8	0.321648	FALSE	Morphology	TRUE
original.data.RGB_Side_PERIMETER_MM	-0.360469	-0.442842	-0.0400522	-0.270626	2	11	0.230574	TRUE	Morphology	TRUE
Fc_Plant.LL.HL_QY_Lss2	0.178974	0.43833	0.059658	0.267868	6	11	0.20821	TRUE	Photoacclimation	TRUE
HL.Fc_Plant_Fq_L1	-0.448373	-0.175769	-0.224186	-0.0292948	3	1	0.194892	TRUE	High Light Response	TRUE
Hc_Plant_VNIR_PSRI.avg	-0.453536	-0.399844	-0.272122	-0.0799687	3	1	0.192153	TRUE	Hyperspectral (VNIR)	TRUE
Hc_Plant_VNIR_SIPI.avg	-0.405447	-0.265804	-0.243268	-0.0531609	3	1	0.190107	TRUE	Hyperspectral (VNIR)	TRUE
Fc_Plant.LL.HL_QY_Lss1	-0.202562	0.172408	-0.0675207	0.0670476	6	7	0.134568	FALSE	Photoacclimation	FALSE
Hc_Plant_VNIR_NDVI.avg	-0.311542	-0.186063	-0.124617	0	2	0	0.124617	TRUE	Hyperspectral (VNIR)	FALSE
HL.Fc_Plant_Fv.Fm_Lss	0.332687	0.150313	0.110896	0	2	0	0.110896	TRUE	High Light Response	FALSE
CL.Fc_Plant_Fv.Fm_L1	0.208162	0.0171902	0.0892125	0	3	0	0.0892125	TRUE	Cultivation Light Response	FALSE
original.data.RGB_color_side_RGB.95.112.67.	0.039991	-0.364228	0.00666517	-0.0809396	3	4	0.0876048	FALSE	Morphology	FALSE
CL.Fc_Plant_Size	-0.30728	-0.309858	-0.131691	-0.0442655	3	1	0.0874259	TRUE	Cultivation Light Response	FALSE
Hc_Plant_VNIR_MCARI1.avg	-0.124819	-0.338361	-0.0499275	-0.135345	2	2	0.085417	TRUE	Hyperspectral (VNIR)	FALSE
CL.Fc_Plant_NPQ_Lss	0.0613763	-0.262401	0.00876805	-0.0749718	1	2	0.0837398	FALSE	Cultivation Light Response	FALSE
HL.Fc_Plant_Fq_Lss	-0.167281	-0.3304	-0.0278802	-0.110133	1	2	0.0822531	TRUE	High Light Response	FALSE
CL.Fc_Plant_Fq_Lss	-0.175541	0.103362	-0.0501547	0.0295319	2	2	0.0796866	FALSE	Cultivation Light Response	FALSE
CL.Fc_Plant_Fv.Fm_Lss	0.174937	0.162648	0.0749731	0	3	0	0.0749731	TRUE	Cultivation Light Response	FALSE
Fc_Plant.ChlContent_SFR_R	-0.268668	-0.352281	0	-0.0704563	0	1	0.0704563	TRUE	Chlorophyll Content	FALSE
CL.Fc_Plant_Fo_L1	-0.183072	-0.0684523	-0.0784593	-0.00977891	3	1	0.0686804	TRUE	Cultivation Light Response	FALSE
CL.Fc_Plant_Fq_L1	-0.206923	0.0369299	-0.0591207	0.0052757	2	1	0.0643964	FALSE	Cultivation Light Response	FALSE
Fc_Plant.LL.HL_Fm_Lss1	-0.162353	-0.296284	-0.0180392	-0.082301	2	5	0.0642619	TRUE	Photoacclimation	FALSE
HL.Fc_Plant_NPQ_L2	-0.177021	-0.266197	-0.0295035	-0.0887323	1	2	0.0592288	TRUE	High Light Response	FALSE
HL.Fc_Plant_Rfd_L2	-0.101743	-0.225256	-0.0169571	-0.0750853	1	2	0.0581281	TRUE	High Light Response	FALSE
HL.Fc_Plant_Fm	-0.151666	-0.237634	-0.0252776	-0.0792113	1	2	0.0539337	TRUE	High Light Response	FALSE
CL.Fc_Plant_Fv.Fm_L2	0.126031	0.00532414	0.0540131	0.00152118	3	2	0.0524919	TRUE	Cultivation Light Response	FALSE
original.data.RGB_color_side_RGB.43.57.39.	-0.312509	-0.00809783	-0.0520848	0	3	0	0.0520848	TRUE	Morphology	FALSE
Fc_Plant.ChlContent_FRF_G	-0.270535	-0.397979	-0.108214	-0.159191	2	2	0.0509775	TRUE	Chlorophyll Content	FALSE
Fc_Plant.ChlContent_SFR_G	-0.0384003	-0.285557	-0.00768006	-0.0571113	1	1	0.0494313	TRUE	Chlorophyll Content	FALSE
original.data.RGB_Side_HEIGHT_MM	-0.485149	-0.554639	-0.350385	-0.308133	13	10	0.0422524	TRUE	Morphology	FALSE
HL.Fc_Plant_QY_L1	-0.1258	0.0479251	-0.0419334	0	2	0	0.0419334	FALSE	High Light Response	FALSE
HL.Fc_Plant_QY_Lss	0.0543159	-0.0803768	0.0271579	-0.0133961	3	1	0.0405541	FALSE	High Light Response	FALSE
CL.Fc_Plant_QY_max	0.0558327	-0.0924744	0.0239283	-0.0132106	3	1	0.0371389	FALSE	Cultivation Light Response	FALSE
HL.Fc_Plant_QY_max	-0.199286	0.0259335	-0.0332143	0	1	0	0.0332143	FALSE	High Light Response	FALSE
Fc_Plant.ChlContent_RF_R	-0.200364	-0.24929	-0.0801458	-0.0498579	2	1	0.0302879	TRUE	Chlorophyll Content	FALSE
CL.Fc_Plant_Fm	-0.152806	-0.101468	-0.0436588	-0.0144954	2	1	0.0291633	TRUE	Cultivation Light Response	FALSE
CL.Fc_Plant_Rfd_L1	0.100079	0.0362877	0.0285939	0	2	0	0.0285939	TRUE	Cultivation Light Response	FALSE
HL.Fc_Plant_qL_L2	-0.0153869	-0.18617	-0.00512896	-0.0310283	2	1	0.0258993	TRUE	High Light Response	FALSE
CL.Fc_Plant_Rfd_L2	0.0967299	0.0208277	0.0276371	0.00297538	2	1	0.0246617	TRUE	Cultivation Light Response	FALSE
Hc_Plant_VNIR_PRI.avg	0.0241658	0.118788	0	0.0237576	0	1	0.0237576	TRUE	Hyperspectral (VNIR)	FALSE
CL.Fc_Plant_Rfd_Lss	0.162132	-0.0125397	0.0231617	0	1	0	0.0231617	FALSE	Cultivation Light Response	FALSE
CL.Fc_Plant_NPQ_L2	-0.0209627	-0.179586	-0.00299467	-0.0256552	1	1	0.0226605	TRUE	Cultivation Light Response	FALSE
original.data.RGB_Side_COMPACTNESS	0.10664	-0.140319	0.00592446	-0.015591	1	2	0.0215154	FALSE	Morphology	FALSE
HL.Fc_Plant_NPQ_L1	-0.139264	-0.263994	-0.0696318	-0.0879979	3	2	0.0183661	TRUE	High Light Response	FALSE
HL.Fc_Plant_qN_Lss	-0.318828	-0.210132	-0.053138	-0.035022	1	1	0.018116	TRUE	High Light Response	FALSE
CL.Fc_Plant_QY_L1	0.076046	0.108569	0.0325911	0.0155099	3	1	0.0170812	TRUE	Cultivation Light Response	FALSE
HL.Fc_Plant_Fv.Fm_L2	0.0959989	0.29117	0.0319996	0.0485283	2	1	0.0165287	TRUE	High Light Response	FALSE
original.data.RGB_color_side_RGB.74.97.81.	0.0627391	-0.0446646	0.013942	-0.00248137	4	1	0.0164234	FALSE	Morphology	FALSE
CL.Fc_Plant_NPQ_L1	-0.101348	-0.191547	-0.0434349	-0.0273639	3	1	0.016071	TRUE	Cultivation Light Response	FALSE
deltaT_POST.deltaT	-0.196342	-0.152286	-0.0327237	-0.0169207	3	2	0.015803	TRUE	Thermal	FALSE
Fc_Plant.LL.HL_Size	-0.100047	-0.136419	-0.0277908	-0.0151576	5	2	0.0126332	TRUE	Photoacclimation	FALSE
CL.Fc_Plant_QY_L2	0.120614	0.158194	0.0344611	0.0225992	2	1	0.0118619	TRUE	Cultivation Light Response	FALSE
original.data.RGB_Side_WIDTH_MM	-0.0966819	-0.177859	-0.0214849	-0.00988107	4	1	0.0116038	TRUE	Morphology	FALSE
HL.Fc_Plant_Fq_L2	-0.26486	-0.297255	-0.0882866	-0.0990849	2	2	0.0107982	TRUE	High Light Response	FALSE
Hc_Plant_SWIR_Size.avg	-0.435135	-0.448759	-0.261081	-0.269255	3	3	0.00817434	TRUE	Hyperspectral (SWIR)	FALSE
CL.Fc_Plant_qL_L1	0.0191164	0.0701334	0.00273092	0.0100191	1	1	0.00728814	TRUE	Cultivation Light Response	FALSE
original.data.RGB_color_side_RGB.70.87.51.	0.115083	0.0858302	0.00639353	0	1	0	0.00639353	TRUE	Morphology	FALSE
HL.Fc_Plant_Size	-0.0939162	-0.221784	-0.0313054	-0.036964	2	1	0.00565857	TRUE	High Light Response	FALSE
CL.Fc_Plant_qP_Lss	0.0679286	0.10556	0.00970409	0.0150799	1	1	0.00537584	TRUE	Cultivation Light Response	FALSE
HL.Fc_Plant_QY_L2	-0.00930517	-0.0555246	-0.00465259	0	3	0	0.00465259	TRUE	High Light Response	FALSE
HL.Fc_Plant_Fv.Fm_L1	0.0125778	0.115119	0.00419259	0	2	0	0.00419259	TRUE	High Light Response	FALSE
CL.Fc_Plant_qL_L2	0.0465545	0.0692985	0.00665064	0.00989978	1	1	0.00324914	TRUE	Cultivation Light Response	FALSE
CL.Fc_Plant_qL_Lss	0.00927374	0.0209741	0.00132482	0.0029963	1	1	0.00167148	TRUE	Cultivation Light Response	FALSE
original.data.RGB_color_side_RGB.124.135.89.	-0.0124845	-0.0284608	-0.00138717	0	2	0	0.00138717	TRUE	Morphology	FALSE
HL.Fc_Plant_Rfd_L1	-0.164655	-0.167191	-0.0274424	-0.0278652	1	1	0.000422754	TRUE	High Light Response	FALSE
Hc_Plant_SWIR_WATER1.avg	0.00610032	-0.172164	0	0	0	0	0	FALSE	Hyperspectral (SWIR)	FALSE
